# Supplementary material for: The Bicoid Class Homeodomain Factors ceh-36/OTX and unc-30/PITX Cooperate in C. elegans Embryonic Progenitor Cells to Regulate Robust Development
Source: PLoS Genet. 2015 Mar 4;11(3):e1005003. doi: 10.1371/journal.pgen.1005003 (PMC4349592; doi:10.1371/journal.pgen.1005003)
Supplement: S1 Table — (XLSX) [file pgen.1005003.s001.xlsx]

## Sheet: Sheet1
Strain	Genotype
JIM113	ujIs113 (histone-mCherry) II
JIM134	ujIs113 (histone-mCherry) II; mls-2(cs71) X; wgIs87[CEH-6::gfp; unc-119(+) fosmid]
JIM136	ujIs113 (histone-mCherry) II; ceh-36(ok795) X; ujEx130 [CEH-36::GFP; unc-119(+) fosmid]
JIM163	ujIs113 (histone-mCherry) II; oyIs48[ceh-36 2KB promoter::GFP]
JIM192	nsIs396[sams-5 3'::4xNLS-GFP + lin-15(+)] V; ceh-36(ok795) X
JIM197	ujIs113 (histone-mCherry) II; unc-119(tm4063) III; ceh-36(ok795) X; ujEx173 [CEH-36::GFP; unc-119(+) fosmid]
JIM198	ceh-36(ok795) wwIs19[hlh-6::gfp] X
JIM199	bwIs2(flp-1::gfp); ceh-36(ok795) X
JIM200	ntIs1(gcy-5::gfp); ceh-36(ok795) X
JIM206	ujIs113 (histone-mCherry) II; nsIs145 [Pttx-1:RFP + unc-119 (+)] V
JIM210	ujIs113(histone-mCherry) II; sEx14784[rCes C37E2.5::GFP(ceh-37 promoter construct) + pCeh361(dpy-5(+))]
JIM215	unc-30(ok613) IV;
JIM220	ujIs113 (histone-mCherry) II; unc-30(ok613) IV; ceh-36(ok795) X; ujEx173 [CEH-36::GFP; unc-119(+) fosmid]
JIM267	ujIs113 (histone-mCherry) II; wgIs395(UNC-30::GFP, unc-119(+) fosmid)
JIM280	ujIs113 ; unc-30(ok613) IV; ceh-36(ok795) csIs55 (MLS-2::GFP) X; ujEx173 [CEH-36::GFP; unc-119(+ fosmid)]
RW10598	zuIs178 [HIS-72::GFP]; stIs10501[ceh-36 5KB promoter::HIS-24-mCherry]
RW10914	unc-119(ed3) III; wgIs108(fkh-4::TY1 EGFP 3xFLAG; unc-119(+)); stIs10116 (his-72 pomoter HIS-24::mCherry translational fusion with let-858 3' UTR + unc-119(+)); itIs38 (pie-1::mCherry::HIS-58)
UP2053	zuIs78[HIS-72::GFP]; stIs10501 [ceh-36 5KB promoter::HIS-24-mCherry]; mls-2(cs71) X
