# Supplementary material for: The Bicoid Class Homeodomain Factors ceh-36/OTX and unc-30/PITX Cooperate in C. elegans Embryonic Progenitor Cells to Regulate Robust Development
Source: PLoS Genet. 2015 Mar 4;11(3):e1005003. doi: 10.1371/journal.pgen.1005003 (PMC4349592; doi:10.1371/journal.pgen.1005003)
Supplement: S2 Table — (XLSX) [file pgen.1005003.s002.xlsx]

## Sheet: Sheet1
Cells	Names	Birth Times	ceh-36 "peak" expression level	unc-30 "peak" expression level	Wild type mutant mean position dev	ceh-36 mutant mean position dev	ceh-36 mutant # of embryos with CC defect	ceh-36 mutant # of embryos with position defect	ceh-36 unc-30 double mutant mean position dev	ceh-36; unc-30 double mutant # of embryos with CC defect	ceh-36; unc-30 double mutant # of embryos with position defect	ceh-36 CC p value (* for divisions observed 3 or more times)	ceh-36;unc-30 CC p value (* for divisions observed 3 or more times)
AB	NA	3	NA	-212	2.20771	2.58271	0	0	4.85708	0	0
ABa	NA	19	-94	-212	3.65056	3.02637	0	0	4.20291	0	0	0.021
ABal	NA	43	-94	-212	2.82767	2.74348	0	0	2.93943	0	0	0.0093	0.4481
ABala	NA	56	-94	-212	2.52472	2.57051	0	0	2.46747	0	0	0.7055	0.0886
ABalaa	NA	75	-94	-212	2.66982	2.93411	0	0	2.31104	0	0	0.144	0.0587
ABalaaa	NA	103	-94	-212	2.89727	2.89972	0	0	2.56015	0	0	0.4578	0.0013
ABalaaaa	NA	137	-75.8864	-212	2.96849	3.2221	0	0	3.21307	0	0	0.1668	0.4412
ABalaaaal	NA	181	-48.5882	-175.804	1.89616	2.65309	0	0	3.46999	0	0	0.6512	0.0003
ABalaaaala	NA	232	-48.5882	-94.3367	1.57812	2.39879	0	2	4.11631	0	3	0.8062	0.0548
ABalaaaalal	AINL	330	-48.5882	-94.3367	1.51914	1.88552	0	0	2.31911	0	0
ABalaaaalar	death	330	-48.5882	-75.2941	1.64057	1.63472	0	0	3.27109	0	0
ABalaaaalp	NA	232	-36.6559	-106.505	1.59662	2.79669	0	1	4.33791	0	1	0.8614	0.45
ABalaaaalpa	death	325	-36.6559	230.107	1.49121	1.67859	0	0	2.22288	0	0
ABalaaaalpp	ILshL	325	-36.6559	189.607	1.50709	1.88094	0	1	2.6107	0	1
ABalaaaar	NA	181	-49.1346	-208.038	2.08933	2.64499	0	0	3.84167	0	2	0.3911	0.0001
ABalaaaarl	NA	233	-32.1852	-156.963	1.67119	2.82723	0	2	4.02261	0	2	0.8764	0.6655
ABalaaaarla	death	314	-32.1852	-156.963	1.79902	2.28577	0	1	3.47511	0	0
ABalaaaarlp	RMEL	314	-32.1852	7	1.5866	1.95517	0	1	2.83226	0	0
ABalaaaarr	NA	233	-46.4074	-190.383	1.57736	2.3472	0	1	3.61445	0	1	0.7224	0.5974
ABalaaaarra	death	314	-46.4074	372.765	1.73004	2.61335	0	1	4.10785	0	1
ABalaaaarrp	RMER	314	-46.4074	37.7647	1.57921	2.5066	0	1	2.65868	0	0
ABalaaap	NA	137	-58.2895	-212	2.41476	2.66057	0	0	2.86196	0	0	0.8087	0.1905
ABalaaapa	NA	175	-22.44	-212	2.13664	2.55815	0	0	3.7019	0	1	0.6373	0.0161
ABalaaapal	NA	225	-22.44	-194.649	1.55269	2.80772	0	1	3.3018	0	0	0.884	0.8284
ABalaaapall	ILsoL	299	-22.44	-37.1892	1.4615	1.68655	0	0	3.77862	0	1
ABalaaapalr	AVDL	299	-22.44	-78.7297	1.45391	1.89786	0	0	3.42797	0	1
ABalaaapar	NA	225	-12.2841	-212	1.62441	2.52165	0	0	3.94777	0	2	0.7715	0.5654
ABalaaaparl	death	313	-12.2841	48.7143	1.45707	1.7497	0	0	2.50464	0	0
ABalaaaparr	ILshDL	313	-12.2841	-212	1.54032	1.77926	0	0	2.51084	0	0
ABalaaapp	NA	175	-49.7647	-212	2.20617	2.64562	0	0	2.85859	0	0	0.4	0.0057
ABalaaappl	NA	226	-4.01163	-212	1.52863	2.44295	0	0	3.66363	0	0	0.8677	0.1061
ABalaaappll	ILshDR	312	-4.01163	320.714	1.44398	1.94382	0	0	2.79116	0	0
ABalaaapplr	death	312	-4.01163	31.2857	1.43572	1.96336	0	0	2.84513	0	1
ABalaaappr	NA	226	-22.9189	-155.473	1.69742	2.22802	0	0	3.32962	0	0	0.023	0.8634
ABalaaapprl	AVDR	300	-22.9189	68.3243	1.61889	1.79179	0	0	2.50923	0	0
ABalaaapprr	ILsoR	300	-2.16667	174.432	1.56485	2.0523	0	0	3.18127	0	0
ABalaap	NA	103	-94	-212	2.66525	3.01778	0	0	2.52512	0	0	0.8634	0.0199
ABalaapa	NA	137	-64.7045	-212	2.29097	2.51806	0	0	2.43089	0	0	0.3726	0.0746
ABalaapaa	NA	181	-27.4364	-212	2.15024	2.1241	0	0	2.98477	0	0	0.837	0.112
ABalaapaaa	NA	236	-27.4364	-212	1.80509	2.07911	0	0	2.74163	0	0	0.813	0.966
ABalaapaaal	death	334	-27.4364	-212	1.67836	1.74361	0	0	1.73542	0	0
ABalaapaaar	AINR	334	-27.4364	-128.846	1.81295	1.56769	0	1	2.23657	0	0
ABalaapaap	NA	236	-27.4364	-188.697	1.75275	2.07235	1	0	2.61543	0	0	0.7069	0.4035
ABalaapaapa	death	325	-27.4364	35.3667	1.64131	2.00705	0	0	2.41878	0	0
ABalaapaapp	ILshR	325	-27.4364	-124.2	1.58852	2.03098	0	0	1.91618	0	0
ABalaapap	NA	181	-21.9815	-212	2.01696	2.06082	0	0	2.68291	0	0	0.4308	0.2122
ABalaapapa	death	235	-3.93056	146.889	2.11059	2.26609	0	0	3.64189	0	0
ABalaapapp	NA	235	-21.9815	-212	1.72045	1.77453	0	0	3.03758	0	1	0.2342	0.9303
ABalaapappa	death	309	-21.9815	-212	1.91046	2.46963	0	0	3.40761	0	0
ABalaapappp	CEPsoVR	309	-21.9815	-212	1.74696	2.27548	0	0	2.74889	0	0
ABalaapp	NA	137	-63.2632	-212	2.26492	2.36305	0	0	2.5827	0	0	0.8308	0.0163
ABalaappa	NA	175	-33.5091	-212	2.32966	2.46406	0	0	2.97378	0	0	0.9128	0.4818
ABalaappaa	death	230	33.679	77.9667	2.38794	2.56863	0	0	3.44552	0	0
ABalaappap	NA	230	-11.4231	-212	1.81603	2.32042	0	0	3.15259	0	0	0.0662	0.7745
ABalaappapa	AVAR	308	-11.4231	217.683	1.61387	2.18531	0	0	3.17912	0	0
ABalaappapp	OLQsoVR	308	-11.4231	-212	1.86274	2.35144	0	0	3.36608	0	0
ABalaappp	NA	175	-39.9167	-212	1.96414	2.27916	0	0	2.42447	0	0	0.872	0.0017
ABalaapppa	NA	223	-39.9167	-212	1.63984	2.13169	0	0	3.27334	0	0	0.7474	0.1469
ABalaapppaa	RIAR	316	1	-212	1.39542	1.69074	0	0	2.16058	0	0
ABalaapppap	death	316	-39.9167	-212	1.99966	2.22742	0	0	2.53973	0	0
ABalaapppp	NA	223	-39.9167	-133.136	1.68015	2.29311	0	0	2.69616	0	0	0.8017	0.4967
ABalaappppa	NA	289	-39.9167	-133.136	1.47498	1.76493	0	0	2.5475	0	0
ABalaappppaa	IL1R	400	-39.9167	-133.136	NA	NA	0	0	NA	0	0
ABalaappppap	death	400	-39.9167	-133.136	NA	NA	0	0	NA	0	0
ABalaappppp	IL2R	289	-39.9167	-70.4286	1.65495	2.1357	0	0	2.61448	0	1
ABalap	NA	75	-94	-212	2.2421	2.52709	0	0	2.7534	0	0	0.5623	0.0804
ABalapa	NA	103	-71.4375	-212	2.49501	2.36238	0	0	2.59478	0	0	0.2539	0.0344
ABalapaa	NA	135	-53.4	-212	2.46957	2.96221	0	0	2.82717	0	0	0.4346	0.2465
ABalapaaa	NA	175	-38.1111	-212	2.00914	2.63893	0	0	3.39239	0	0	0.2556	0.6694
ABalapaaaa	NA	229	-19.4343	-212	1.76618	2.30257	0	0	3.44229	2	1	0.9294	0.2789
ABalapaaaaa	AVHL	348	-19.4343	-212	1.27996	3.38654	0	2	3.63084	0	1
ABalapaaaap	death	348	-19.4343	-212	1.48764	2.53249	0	1	5.51265	0	2
ABalapaaap	NA	229	-28.9583	-212	1.56923	2.4687	0	0	3.39184	0	1	0.0834	0.0002
ABalapaaapa	CANL	301	78.25	229.341	1.54224	1.87272	0	0	2.81404	0	0
ABalapaaapp	OLLsoL	301	-7.25	-212	1.46362	1.77883	0	0	2.64209	0	0
ABalapaap	NA	175	-38.72	-212	2.20457	2.63863	0	0	3.1758	0	0	0.0454	0.3891
ABalapaapa	NA	225	-37.7604	-212	1.54207	1.97358	0	0	3.39141	0	1	0.5225	0.365
ABalapaapaa	RIAL	321	-37.7604	-212	1.38722	1.50008	0	0	4.15492	0	1
ABalapaapap	death	321	-37.7604	136.682	1.75607	1.85204	0	0	2.11329	0	0
ABalapaapp	NA	225	-28.5909	-212	1.6416	2.30886	0	0	3.24854	0	0	0.5529	0.4735
ABalapaappa	NA	291	-28.5909	-52.6792	1.42062	1.85204	0	0	2.8485	0	0
ABalapaappaa	IL1L	400	-28.5909	-52.6792	NA	NA	0	0	NA	0	0
ABalapaappap	death	400	-28.5909	-52.6792	NA	NA	0	0	NA	0	0
ABalapaappp	IL2L	291	-12.8077	-107.358	1.3475	1.71576	0	0	2.98569	0	0
ABalapap	NA	135	-24.3333	-212	2.25211	2.65548	0	0	2.88034	0	0	0.4443	0.1305
ABalapapa	NA	171	-20.8364	-212	2.10804	3.16888	0	0	3.05301	0	0	0.0464	0.4281
ABalapapaa	death	226	-8.17593	-212	2.15628	2.91957	0	0	3.63112	0	0
ABalapapap	NA	226	-20.8364	-212	1.75916	2.6841	0	0	2.75548	0	0	0.1844	0.0361
ABalapapapa	NA	291	43.5417	-212	1.52836	1.91383	0	0	2.22599	0	0
ABalapapapaa	OLQDL	400	43.5417	-212	NA	NA	0	0	NA	0	0
ABalapapapap	death	400	43.5417	-212	NA	NA	0	0	NA	0	0
ABalapapapp	URYDL	291	-20.8364	-212	1.66637	1.89916	0	0	2.28933	0	0
ABalapapp	NA	171	-24.3333	-212	2.20909	2.97279	0	0	2.87835	0	0	0.6661	0.0155
ABalapappa	NA	218	-24.3333	-212	1.74265	2.5183	0	0	2.51327	1	0	0.7668	0.3578
ABalapappaa	NA	279	9.21277	-212	1.5055	1.94414	0	0	2.54921	0	0
ABalapappaaa	IL1DL	400	9.21277	-212	NA	NA	0	0	NA	0	0
ABalapappaap	death	400	9.21277	-212	NA	NA	0	0	NA	0	0
ABalapappap	IL2DL	279	-5.59574	-212	1.45428	2.14095	0	0	2.24115	0	0
ABalapappp	NA	218	-24.3333	-212	1.91126	2.63845	0	0	2.38704	0	0	0.2178	0.002
ABalapapppa	AVJL	294	16.2917	-212	1.58469	1.86224	0	0	2.50589	0	1
ABalapapppp	CEPsoDL	294	-24.3333	-212	1.49388	1.79597	0	0	1.86109	0	0
ABalapp	NA	103	-94	-212	1.95482	1.96633	0	0	2.72163	0	0	0.2236	0.0446
ABalappa	NA	135	-47.907	-212	2.24937	2.27343	0	0	2.92777	0	0	0.4871	0.0978
ABalappaa	NA	178	-40.9672	-212	2.16669	2.50387	0	0	3.09847	0	0	0.5371	0.1693
ABalappaaa	death	239	98.3614	-130.75	1.94881	2.5037	0	0	3.08456	0	0
ABalappaap	NA	239	-40.4725	-212	1.7516	2.36094	1	0	3.1201	0	0	0.5777
ABalappaapa	RID	339	-40.4725	-212	1.62205	2.5037	0	0	2.98199	0	0
ABalappaapp	death	339	-40.4725	-212	1.6753	2.85287	0	0	2.43092	0	0
ABalappap	NA	178	-20.1837	-212	1.93729	2.18789	0	0	2.69157	0	0	0.3538	0.0603
ABalappapa	NA	227	-20.1837	-190.543	1.74928	1.90969	0	0	3.28976	0	0	0.1439	0.0703
ABalappapaa	AVHR	332	-20.1837	55	2.05471	2.42267	0	1	1.08254	0	0
ABalappapap	death	332	-20.1837	-190.543	2.24793	2.5418	0	1	1.40221	0	0
ABalappapp	NA	227	-20.1837	-212	1.62387	2.3327	0	0	3.05347	0	0	0.0359	0.4864
ABalappappa	CANR	295	-5.75	4.59259	1.73172	1.83859	0	0	2.42882	0	0
ABalappappp	OLLsoR	295	-20.1837	-190.759	1.86297	1.83375	0	0	2.37132	0	0
ABalappp	NA	135	-61.973	-212	2.25979	2.54749	0	0	3.068	0	0	0.005	0
ABalapppa	NA	172	-44.3404	-212	1.88392	2.11636	0	0	2.47204	0	0	0.0592	0.7618
ABalapppaa	NA	219	-34.9211	-212	1.66553	2.20943	1	0	2.77336	0	0	0.4913	0.6278
ABalapppaaa	ALA	295	-34.9211	-212	1.41777	2.14916	0	1	2.40987	0	0
ABalapppaap	RMED	295	45.2917	-212	1.46349	1.97383	0	1	2.77597	0	0
ABalapppap	NA	219	-44.3404	-212	1.55977	2.02027	0	0	2.19292	0	0	0.5036	0.4082
ABalapppapa	NA	284	-44.3404	-212	1.39932	1.99052	0	0	2.48639	0	0
ABalapppapaa	OLQDR	400	-44.3404	-212	NA	NA	0	0	NA	0	0
ABalapppapap	death	400	-44.3404	-212	NA	NA	0	0	NA	0	0
ABalapppapp	URYDR	284	-17.8788	-212	1.52638	1.87319	0	0	1.44799	0	0
ABalapppp	NA	172	-35.1489	-212	1.92487	2.17195	0	0	2.59082	0	0	0.119	0.273
ABalappppa	NA	219	-35.1489	-212	1.55771	2.02768	0	0	2.18333	0	0	0.8447	0.095
ABalappppaa	NA	278	-35.1489	-212	1.43481	2.00187	0	0	2.71784	0	0
ABalappppaaa	IL1DR	400	-35.1489	-212	NA	NA	0	0	NA	0	0
ABalappppaap	death	400	-35.1489	-212	NA	NA	0	0	NA	0	0
ABalappppap	IL2DR	278	-35.1489	-212	1.60591	2.17731	0	0	2.7865	0	1
ABalappppp	NA	219	-12.625	-212	1.61151	2.24074	0	0	2.06427	0	0	0.1542	0.5701
ABalapppppa	AVJR	291	40.8889	-212	1.59025	2.14644	0	1	2.15942	0	0
ABalapppppp	CEPsoDR	291	-12.625	-37.0179	1.5752	1.83731	0	0	1.63897	0	0
ABalp	NA	56	-94	-212	2.44584	2.35426	0	0	2.4151	0	0	0.4384	0.0779
ABalpa	NA	75	-94	-212	2.37449	2.35525	0	0	2.29843	0	0	0.5447	0.0052
ABalpaa	NA	102	-94	-212	2.59102	2.85173	0	0	2.55464	0	0	0.0048	0.2658
ABalpaaa	NA	134	-78.3023	-212	2.81526	3.45887	0	0	3.30385	0	0	0.5676	0.0064
ABalpaaaa	NA	177	-78.3023	-212	2.41751	3.69451	0	1	3.83698	0	0	0.1659	0.0367
ABalpaaaaa	NA	232	-78.3023	-199.453	1.71638	2.6377	0	0	4.41271	1	1	0.0369	0.4181
ABalpaaaaaa	e3VL	307	-78.3023	-199.453	1.30366	2.204	0	0	3.65583	0	1
ABalpaaaaap	m2VL	307	-73.7381	-199.453	1.36326	3.51404	0	3	3.97061	0	2
ABalpaaaap	NA	232	-78.3023	-212	1.94333	2.15453	0	0	3.9419	0	1	0.3792	0.9207
ABalpaaaapa	m1VL	318	-56.6364	-206.171	1.44412	1.56487	0	0	4.66011	0	1
ABalpaaaapp	death	318	-78.3023	-18.1951	1.72205	2.17541	0	0	4.83012	0	1
ABalpaaap	NA	177	-78.3023	-212	2.51305	3.20915	0	0	4.48619	0	0	0.2627	0.6629
ABalpaaapa	NA	230	85.2	-212	1.66621	2.22457	0	0	3.7655	0	1	0.1407	0.8857
ABalpaaapaa	m2L	315	141.783	-212	1.65029	2.55987	0	0	3.94557	0	0
ABalpaaapap	death	315	142.386	-212	1.45471	2.25483	0	2	4.49474	0	1
ABalpaaapp	NA	230	178.892	-150.735	1.61694	2.598	0	1	3.86897	0	2	0.0314	0.4065
ABalpaaappa	death	313	624.735	-86.9556	1.33401	2.87866	0	3	4.90833	0	1
ABalpaaappp	MCL	313	431.338	-150.735	1.30377	2.16113	0	0	5.81936	0	1
ABalpaap	NA	134	-94	-212	2.41581	2.542	0	0	2.73565	0	0	0.1003	0.0023
ABalpaapa	NA	170	-94	-212	2.15483	2.29661	0	0	3.70709	0	0	0.6949	0.1221
ABalpaapaa	NA	212	110.861	-212	1.77876	2.64567	0	1	3.95447	0	0	0.6555	0.6135
ABalpaapaaa	arcpost	284	179.687	-212	1.37125	2.00158	0	2	2.23508	0	1
ABalpaapaap	e2DL	284	159.53	-212	1.20848	1.40744	0	0	1.80999	0	1
ABalpaapap	NA	212	12.5882	-212	1.7408	2.53035	0	0	3.61578	1	0	0.6349	0.1672
ABalpaapapa	mc1DL	263	282.807	-212	1.48121	4.17288	0	7	4.37502	0	5
ABalpaapapp	m3L	263	259.593	-212	1.49489	3.02302	0	6	4.08983	0	4
ABalpaapp	NA	170	-94	-212	1.84443	2.17163	0	0	4.14599	0	2	0.0528	0.0842
ABalpaappa	NA	222	-90.5172	-211.218	1.80519	2.96383	0	2	4.7431	0	2	0.274	0.353
ABalpaappaa	arc_ant	309	-46.1519	-211.218	1.5926	1.78879	0	0	2.73718	0	0
ABalpaappap	arcpost	309	-46.0506	-211.218	1.61183	2.025	0	0	2.00327	0	0
ABalpaappp	NA	222	-94	-212	1.76284	2.35747	0	0	4.40453	0	1	0.6648	0.4374
ABalpaapppa	hyp1	297	-34.0323	-212	1.70688	1.97283	0	0	3.12396	0	0
ABalpaapppp	hyp2	297	-91.3226	-212	1.67451	2.01239	0	0	3.53086	0	1
ABalpap	NA	102	-94	-212	2.52496	2.515	0	0	2.43585	0	0	0.4471	0.0397
ABalpapa	NA	133	-94	-212	2.44802	2.04077	0	0	3.39666	0	0	0.473	0.0149
ABalpapaa	NA	172	-94	-212	2.10384	2.59194	0	0	4.40086	0	0	0.8451	0.4034
ABalpapaaa	NA	223	-94	-212	1.62081	2.59444	0	0	4.16816	0	1	0.2316	0.079
ABalpapaaaa	RIPL	291	-57.4712	-212	1.61942	2.00308	0	0	2.56065	0	0
ABalpapaaap	hyp2	291	-94	-212	1.82196	2.13128	0	0	2.35372	0	0
ABalpapaap	NA	223	-94	-201.437	1.8453	2.77891	0	0	4.34508	0	0	0.6664	0.6915
ABalpapaapa	arc_ant	310	-67.7865	12.7073	1.79728	2.02023	0	0	2.02411	0	0
ABalpapaapp	death	310	-58.0112	124.927	1.94328	2.49661	0	1	2.5159	0	0
ABalpapap	NA	172	-94	-212	1.8465	2.47625	0	0	3.75726	0	1	0.6201	0.7628
ABalpapapa	NA	222	1194.31	-212	1.77002	2.50062	0	0	4.90355	0	2	0.0291	0.2566
ABalpapapaa	RMDDL	290	1491.93	-212	1.72772	1.82266	0	0	4.23404	0	2
ABalpapapap	NA	290	1774.31	-103.862	1.72412	1.85472	0	1	4.18898	0	3	0.8185
ABalpapapapa	death	400	1774.31	-103.862	NA	NA	0	0	NA	0	0
ABalpapapapp	SMBDL	400	1774.31	-103.862	NA	NA	0	0	NA	0	0
ABalpapapp	NA	222	1603.19	-174.7	1.80134	2.98686	0	2	4.27342	0	3	0.211	0.0057
ABalpapappa	death	302	4144.43	-68.8148	1.76892	5.75293	0	6	5.41469	0	3
ABalpapappp	SMBVL	302	4331.84	-28.1852	1.60089	5.32659	0	7	5.15214	0	3
ABalpapp	NA	133	-94	-212	1.98367	2.16152	0	0	3.09874	0	0	0.8509	0.0548
ABalpappa	NA	168	103.911	-212	2.22942	2.39899	0	0	3.92487	0	0	0.5092	0.5228
ABalpappaa	NA	213	600.127	-27.8608	1.70586	2.28887	0	0	3.91986	0	0	0.0165	0.1201
ABalpappaaa	death	292	600.127	76.9074	1.91505	3.53116	0	2	2.65161	0	0
ABalpappaap	NA	292	600.127	58.3148	1.47833	3.48506	1	4	2.08807	0	1
ABalpappaapa	I2L	400	600.127	58.3148	NA	NA	0	0	NA	0	0
ABalpappaapp	death	400	600.127	58.3148	NA	NA	0	0	NA	0	0
ABalpappap	NA	213	703.483	-212	1.66855	2.44748	1	0	4.30237	0	2	0.1335	0.0564
ABalpappapa	e2V	273	2544.99	-141.152	1.58512	1.65447	0	0	2.44927	0	0
ABalpappapp	mc3V	273	2124.93	-73.7089	1.51083	2.38802	0	2	3.41752	0	3
ABalpappp	NA	168	123.689	-156.756	2.07391	2.14868	0	0	3.60562	0	0	0.3474	0.5596
ABalpapppa	NA	213	1744.23	-156.756	1.47903	2.41558	0	2	3.15443	0	0	0.1055	0.4007
ABalpapppaa	I1L	324	1744.23	3.41176	1.52872	3.59281	0	3	1.69622	0	0
ABalpapppap	death	324	1744.23	-156.756	1.42919	2.93613	0	3	2.41614	0	0
ABalpapppp	NA	213	1875.1	-156.756	1.58004	2.34902	0	0	3.98466	1	1	0.0124	0.185
ABalpappppa	mc1V	265	3256.58	-95.587	1.52091	1.95675	0	0	2.49303	0	0
ABalpappppp	m3VL	265	2988.29	-156.756	1.37557	2.04832	0	0	2.31822	0	0
ABalpp	NA	75	-94	-212	2.31899	2.24951	0	0	2.96086	0	0	0.665	0.0178
ABalppa	NA	103	-94	-212	2.42579	2.78664	0	0	3.31837	0	0	0.0218	0.0002
ABalppaa	NA	135	-67.7273	-212	2.87679	2.97802	0	0	4.86351	0	0	0.2809	0.5664
ABalppaaa	NA	179	-50.7636	-212	1.91117	2.49435	0	0	3.97282	0	1	0.4621	0.0301
ABalppaaaa	death	234	43.5368	-71.36	2.03085	2.34144	0	0	4.00716	0	0
ABalppaaap	NA	234	-50.7636	-212	1.72571	2.36202	0	0	3.91346	0	2	0.8841	0.6299
ABalppaaapa	AVAL	311	-50.7636	-212	1.71814	1.79016	0	0	3.86676	0	0
ABalppaaapp	OLQsoVL	311	-50.7636	-194	1.57422	2.14373	0	1	3.76916	0	0
ABalppaap	NA	179	-65.3654	-212	2.06534	2.81474	0	0	4.89504	0	0	0.2877	0.0071
ABalppaapa	death	231	64.8817	-203.914	2.19287	2.11494	0	0	4.36889	0	0
ABalppaapp	NA	231	-65.3654	-104.247	1.48521	2.34697	0	0	4.14165	0	2	0.6835	0.2645
ABalppaappa	death	308	-65.3654	33.2927	1.81279	1.78577	0	0	3.62897	0	0
ABalppaappp	CEPsoVL	308	-65.3654	-104.247	1.618	1.97604	0	0	2.87536	0	0
ABalppap	NA	135	-94	-212	2.37959	2.66132	0	0	4.45189	0	0	0.4608	0.085
ABalppapa	NA	172	-51.0417	-212	1.88246	2.15267	0	0	3.79075	0	0	0.9947	0.1189
ABalppapaa	NA	220	58.6353	-212	1.68893	2.42482	0	0	4.01975	0	1	0.5502	0.3093
ABalppapaaa	RMDVL	305	58.6353	-212	1.60786	1.74824	0	0	3.06478	0	0
ABalppapaap	ILshVL	305	58.6353	99.2558	1.74885	1.95098	0	0	2.7021	0	1
ABalppapap	NA	220	32.8228	-212	1.71825	2.30952	0	0	4.13944	1	3	0.3643	0.6142
ABalppapapa	SAADL	299	32.8228	-212	1.84141	1.73382	0	0	2.68246	0	0
ABalppapapp	ILsoVL	299	32.8228	-212	1.90259	1.91635	0	0	3.39773	0	1
ABalppapp	NA	172	-60.5	-212	1.79048	1.93739	0	0	2.84758	0	0	0.1288	0.0011
ABalppappa	NA	218	-27.7949	-161.538	1.74013	1.79857	0	0	3.75531	0	0	0.4714	0.0824
ABalppappaa	SMDVL	296	-27.7949	-161.538	1.30489	1.57792	0	0	2.87177	0	1
ABalppappap	BAGL	296	-27.7949	-161.538	1.39775	1.46804	0	0	2.65447	0	0
ABalppappp	NA	218	-59.4412	-212	1.67469	2.0964	0	0	3.67557	0	4	0.2665	0.7849
ABalppapppa	NA	286	-59.4412	-212	1.67498	1.57634	0	0	3.23739	0	2
ABalppapppaa	IL1VL	400	-59.4412	-212	NA	NA	0	0	NA	0	0
ABalppapppap	death	400	-59.4412	-212	NA	NA	0	0	NA	0	0
ABalppapppp	IL2VL	286	-59.4412	-179.015	1.74974	2.17225	0	0	3.26858	0	1
ABalppp	NA	103	-94	-212	2.21429	2.72144	0	0	3.47792	0	0	0.0694	0.0001
ABalpppa	NA	134	-94	-212	2.07124	2.50753	0	0	3.36349	0	0	0.2646	0.0017
ABalpppaa	NA	173	-8.53704	-212	2.01779	2.4734	0	0	3.40455	0	0	0.1948	0.7249
ABalpppaaa	NA	227	-8.53704	-88.6279	1.70667	2.42378	0	0	3.50731	0	0	0.6819	0.6084
ABalpppaaaa	AVEL	313	181	-88.6279	1.44785	2.04385	0	1	2.70124	0	0
ABalpppaaap	OLQshVL	313	-8.53704	-88.6279	1.57758	2.21607	0	1	2.70943	0	1
ABalpppaap	NA	227	15.1319	100.527	1.78025	2.68924	0	0	3.03024	0	0	0.9241	0.2305
ABalpppaapd	OLLshL	318	88.5	100.527	1.22885	1.69525	0	0	2.81911	0	1
ABalpppaapv	death	318	15.1319	100.527	1.39761	1.57803	0	0	2.89436	0	0
ABalpppap	NA	173	-33.3617	-212	2.03854	2.08187	0	0	3.04378	0	0	0.6765	0.2926
ABalpppapa	NA	220	-27.7179	-105.987	1.64537	2.44051	0	0	2.94163	0	2	0.9662	0.2144
ABalpppapad	RMDL	298	-27.7179	10.9815	1.4002	2.09686	0	0	2.70799	0	1
ABalpppapav	AFDL	298	21.5	-105.987	1.51398	2.09093	0	1	3.12827	0	0
ABalpppapp	NA	220	-33.3617	-212	1.67291	2.22434	0	0	2.26951	0	0	0.8928	0.7203
ABalpppappa	death	287	6.37143	206.64	2.01669	2.4445	0	0	3.37157	0	0
ABalpppappp	NA	287	-25.3714	-212	1.41948	1.91518	0	0	2.71571	0	1
ABalpppapppa	ASKL	400	-25.3714	-212	NA	NA	0	0	NA	0	0
ABalpppapppp	death	400	-25.3714	-212	NA	NA	0	0	NA	0	0
ABalpppp	NA	134	-94	-212	2.24432	2.94934	0	0	3.43765	0	0	0.8715	0.043
ABalppppa	NA	169	-33.7551	-212	2.28045	2.87162	0	0	3.13498	0	0	0.9233	0.1133
ABalppppaa	NA	218	-33.7215	-212	1.58456	1.91165	0	0	3.02325	0	1	0.409	0.4498
ABalppppaad	ADLL	297	37.1	-212	1.63883	2.08695	0	0	2.51915	0	0
ABalppppaav	death	297	31.7	-212	1.77221	1.54401	0	0	2.39574	0	0
ABalppppap	NA	218	-23.8194	-212	1.713	1.93452	0	0	2.24961	0	0	0.6793	0.4666
ABalppppapa	NA	290	-5.41379	-212	1.55308	1.71653	0	0	2.63644	0	0
ABalppppapaa	OLLL	400	-5.41379	-212	NA	NA	0	0	NA	0	0
ABalppppapap	death	400	-5.41379	-212	NA	NA	0	0	NA	0	0
ABalppppapp	death	290	-17.4828	-212	1.81487	2.11849	0	0	2.90811	0	0
ABalppppp	NA	169	-56.1667	-212	2.27876	2.68828	0	0	2.90236	0	0	0.9879	0.2226
ABalpppppa	NA	211	-9.01333	-212	1.65017	2.30371	0	0	2.61601	0	0	0.0059	0.2751
ABalpppppaa	ADFL	286	-9.01333	-110.848	1.2323	1.58472	0	1	2.23658	0	1
ABalpppppap	AWBL	286	-9.01333	-212	1.25233	1.52711	0	1	2.23831	0	1
ABalpppppp	NA	211	-56.1667	-212	1.74617	1.86697	0	0	2.5921	0	0	0.2617	0.5646
ABalppppppa	NA	264	-56.1667	-212	1.36806	1.5004	0	0	2.2676	0	1	0.6292
ABalppppppaa	ASEL	348	-56.1667	-212	1.46399	1.29056	0	1	NA	0	0
ABalppppppap	death	348	-56.1667	-212	1.5798	1.72562	0	0	NA	0	0
ABalppppppp	NA	264	-56.1667	-212	1.45581	1.55266	0	0	2.18417	0	1	0.0906
ABalpppppppa	ASJL	338	-56.1667	-212	1.69005	1.94317	0	0	NA	0	0
ABalpppppppp	AUAL	338	-56.1667	-122	1.87007	2.1829	0	0	NA	0	0
ABar	NA	43	-94	-212	2.8582	2.7937	0	0	3.21395	0	0	0.0102	0.7954
ABara	NA	56	-94	-212	2.40646	2.73213	0	0	2.70527	0	0	0.2883	0.0861
ABaraa	NA	75	-94	-212	2.13811	2.25194	0	0	2.17107	0	0	0.3468	0.0987
ABaraaa	NA	102	-94	-212	2.47229	2.68172	0	0	2.40855	0	0	0.7658	0.024
ABaraaaa	NA	135	-94	-212	2.22464	2.81378	0	0	2.72926	0	0	0.3974	0.015
ABaraaaaa	NA	179	-80.8491	-212	2.09143	2.33064	0	0	3.58037	0	0	0.6092	0.7285
ABaraaaaaa	NA	232	-76.7108	-152.108	1.75954	3.31637	0	3	4.19217	0	2	0.045	0.0221
ABaraaaaaaa	e1VL	315	-35.9155	-152.108	1.26067	2.15408	0	2	2.52784	0	1
ABaraaaaaap	m1L	315	-74.6056	-152.108	1.39058	2.85932	0	2	2.3795	0	0
ABaraaaaap	NA	232	-80.8491	-212	1.66618	2.00891	0	0	4.01687	0	0	0.8357	0.9304
ABaraaaaapa	e1VR	314	-49.122	-212	1.41173	1.57811	0	0	1.82631	0	0
ABaraaaaapp	m1R	314	-18.5732	-79.6667	1.40729	1.77721	0	0	1.98144	0	0
ABaraaaap	NA	179	-94	-212	2.08964	2.32359	0	0	3.34516	0	0	0.0132	0.6655
ABaraaaapa	NA	238	-68.3478	-199.359	1.58802	2.00311	0	0	3.17447	0	0	0.6326
ABaraaaapaa	death	330	-4.28125	50.3333	1.46409	1.56599	0	0	2.0916	0	0
ABaraaaapap	e1D	330	-68.3478	-199.359	1.4642	1.79976	0	0	2.11377	0	0
ABaraaaapp	death	238	97.8378	-212	2.55882	2.22782	0	0	4.0486	1	1
ABaraaap	NA	135	-94	-212	2.33066	2.49474	0	0	2.24687	0	0	0.3939	0.0032
ABaraaapa	NA	171	-83.3721	-212	2.11959	2.00984	0	0	3.11812	0	0	0.3925	0.0346
ABaraaapaa	NA	214	176.74	-212	1.7698	2.21843	0	0	3.53685	0	0	0.8149	0.4189
ABaraaapaaa	arcpost	291	260.152	-132.645	1.44069	1.48571	0	0	2.45969	0	0
ABaraaapaap	e2DR	291	237.795	-150.79	1.23821	1.60858	0	0	1.96041	0	0
ABaraaapap	NA	214	168.883	-212	1.67551	2.49123	0	2	3.41458	0	1	0.1248	0.0304
ABaraaapapa	mc1DR	274	359.75	-212	1.28441	3.37516	0	4	2.78388	0	2
ABaraaapapp	m4R	274	333.25	-212	1.31329	2.2601	0	0	2.27044	0	0
ABaraaapp	NA	171	-62.7778	-205.352	1.88655	1.99866	0	0	2.86637	0	0	0.7211	0.1983
ABaraaappa	NA	225	-62.7778	-184.213	1.82472	1.98711	0	0	3.06176	0	0	0.8824	0.9262
ABaraaappaa	arcpost	314	-57.3951	-70.3023	1.41759	1.70182	0	2	2.12226	0	0
ABaraaappap	arcpost	314	-62.7778	-184.213	1.52397	1.80048	0	0	2.27333	0	0
ABaraaappp	NA	225	-62.7778	-205.352	1.74402	1.89059	0	0	2.46366	0	0	0.5275	0.201
ABaraaapppa	arc_ant	302	-62.7778	-205.352	1.66331	2.06429	0	0	2.63127	0	0
ABaraaapppp	hyp1	302	-62.7778	-16.0588	1.76408	2.50537	0	0	2.89604	0	0
ABaraap	NA	102	-94	-212	2.29962	2.23009	0	0	2.21096	0	0	0.5018	0.1098
ABaraapa	NA	134	-94	-212	2.35422	2.66019	0	0	2.46131	0	0	0.0037	0
ABaraapaa	NA	173	-94	-212	2.212	1.87023	0	0	3.91036	0	0	0.4117	0.0399
ABaraapaaa	NA	222	-93.8148	-212	1.68147	2.04649	0	0	3.30478	0	2	0.391	0.8293
ABaraapaaaa	e3D	303	-42.8172	-212	1.26218	1.40979	0	0	2.1519	0	0
ABaraapaaap	m1DL	303	-51.2043	-171.673	1.1712	1.57511	0	0	1.91575	0	0
ABaraapaap	NA	222	42.7879	-212	1.61024	1.74527	0	0	3.27334	0	1	0.2387	0.2225
ABaraapaapa	m2DL	288	1349.49	-212	1.21484	1.60991	0	0	2.43157	0	0
ABaraapaapp	mc2DL	288	1652.81	-212	1.19422	2.33999	0	5	2.49544	0	2
ABaraapap	NA	173	-94	-128.587	1.95648	2.077	1	0	3.57837	0	0	0.5695	0.2841
ABaraapapa	NA	219	815.673	-128.587	1.39677	1.96247	0	0	4.31967	0	2	0.0813	0.0158
ABaraapapaa	NA	274	1277.56	-128.587	1.38141	3.18629	1	3	4.52489	0	3
ABaraapapaad	death	400	1277.56	-128.587	NA	NA	0	0	NA	0	0
ABaraapapaav	NSML	400	1277.56	-128.587	NA	NA	0	0	NA	0	0
ABaraapapap	m5L	274	1105.6	-128.587	1.2866	3.19046	0	1	3.99656	0	1
ABaraapapp	NA	219	948.404	-128.587	1.50671	2.63239	0	0	3.71122	0	1	0.0053	0.1981
ABaraapappa	M2L	313	1364.12	-128.587	1.10102	2.086	0	4	3.3803	0	1
ABaraapappp	M3L	313	1013.74	-33.027	1.28239	1.95724	0	1	2.73698	0	2
ABaraapp	NA	134	-94	-212	2.4415	2.38112	0	0	2.56299	0	0	0.0555	0
ABaraappa	NA	171	230.271	-212	2.03879	2.35875	0	0	3.58228	0	0	0.7562	0.0044
ABaraappaa	NA	219	699.807	-212	1.58271	1.68902	0	0	2.01967	0	1	0.1555	0.4503
ABaraappaaa	MI	302	699.807	-212	1.22947	1.66376	0	0	1.75369	0	1
ABaraappaap	m1DR	302	699.807	-30.2941	1.34861	1.79338	0	0	2.27435	0	0
ABaraappap	NA	219	784.547	-212	1.46476	1.32043	0	0	2.15927	0	0	0.2107	0.1024
ABaraappapa	m2DR	283	1262.99	-212	1.18748	1.5625	0	0	1.65516	0	1
ABaraappapp	mc2DR	283	1688.9	-212	1.24946	1.87788	0	1	1.98453	0	0
ABaraappp	NA	171	280.787	-212	1.77902	2.52914	0	0	3.3229	1	1	0.768	0.0233
ABaraapppa	NA	218	2056.95	-212	1.42974	1.75216	3	0	2.81197	1	0	0.0011	0.0399
ABaraapppaa	NA	274	2056.95	-212	1.19966	2.04269	0	0	2.44997	0	1
ABaraapppaad	death	400	2056.95	-212	NA	NA	0	0	NA	0	0
ABaraapppaav	NSMR	400	2056.95	-212	NA	NA	0	0	NA	0	0
ABaraapppap	m5R	274	2056.95	-112.711	1.34225	2.08029	0	0	2.31284	0	0
ABaraapppp	NA	218	1910.25	-159.032	1.42911	2.80253	1	3	3.5058	0	3	0.0134	0.1597
ABaraappppa	M2R	311	1910.25	-6.79487	1.17627	2.27439	0	1	2.05204	0	0
ABaraappppp	M3R	311	1910.25	-95.9231	1.12996	1.80679	0	1	1.73702	0	1
ABarap	NA	75	-94	-212	1.98494	2.09931	0	0	2.42325	0	0	0.2898	0.0009
ABarapa	NA	102	-94	-212	2.25176	2.48301	0	0	2.26013	0	0	0.4612	0.1677
ABarapaa	NA	134	-86.925	-202.875	2.62408	3.00976	0	0	2.87737	0	0	0.1424	0.0026
ABarapaaa	NA	174	-86.925	-202.875	2.30116	2.33876	0	0	3.74827	0	0	0.7654	0.3643
ABarapaaaa	NA	228	-86.925	-202.875	1.6902	2.00363	0	0	3.08072	0	0	0.4478	0.3347
ABarapaaaaa	e3VR	306	-42.4301	-202.875	1.40802	1.7634	0	0	2.66161	0	0
ABarapaaaap	m2VR	306	-86.925	-202.875	1.33983	2.95287	0	5	2.04105	0	0
ABarapaaap	NA	228	-86.925	-202.875	1.96427	2.40092	0	0	3.08036	0	0	0.4667	0.9198
ABarapaaapa	m1VR	316	-22.8256	-189.706	1.40797	1.77101	0	0	2.45655	0	0
ABarapaaapp	death	316	-75.6279	-202.875	1.4443	2.50049	0	1	2.56702	0	0
ABarapaap	NA	174	-86.925	-202.875	2.08464	1.91998	0	0	3.30469	0	0	0.8443	0.299
ABarapaapa	NA	219	675.562	-202.875	1.66888	2.04779	0	0	3.02451	0	0	0.0018	0.4139
ABarapaapaa	m2R	315	675.562	139.792	1.29981	2.11984	0	0	2.05275	0	0
ABarapaapap	death	315	675.562	-156.167	1.33286	1.92173	0	0	1.58927	0	0
ABarapaapp	NA	219	688.288	-202.875	1.56835	2.44556	1	1	3.10414	2	1	0.0714	0.0455
ABarapaappa	m3R	278	1823.26	23.1918	1.34963	2.61308	0	4	2.5248	0	1
ABarapaappp	MCR	278	1057.85	122.521	1.448	2.85139	0	2	2.58856	0	1
ABarapap	NA	134	-94	-212	2.66441	2.48382	0	0	2.71604	0	0	0.3598	0.0045
ABarapapa	NA	170	-39.5957	-212	2.60263	2.11431	0	0	3.03138	0	0	0.9665	0.533
ABarapapaa	NA	217	270.779	-92.8701	1.88753	2.16621	0	0	2.69964	0	0	0.0179	0.0014
ABarapapaaa	death	294	270.779	-92.8701	1.96301	2.98371	0	1	2.30121	0	0
ABarapapaap	NA	294	270.779	-92.8701	1.71052	2.54637	1	0	2.59161	0	0
ABarapapaapa	I2R	400	270.779	-92.8701	NA	NA	0	0	NA	0	0
ABarapapaapp	death	400	270.779	-92.8701	NA	NA	0	0	NA	0	0
ABarapapap	NA	217	345.209	-113.687	1.93595	2.4151	0	0	3.47028	0	1	0.7291	0.9687
ABarapapapa	arcpost	284	2089.61	-46.1818	1.7784	2.44824	0	1	1.63176	0	0
ABarapapapp	I5	284	2041.53	-46.1515	1.80384	1.95924	0	0	2.24556	0	0
ABarapapp	NA	170	-45.0714	-184.619	2.21644	2.2385	0	0	3.03774	0	0	0.3398	0.6002
ABarapappa	NA	212	960.276	-148.621	1.7275	2.47367	1	0	2.98796	0	1	0.0009	0.3378
ABarapappaa	I1R	328	960.276	235	1.64753	4.21923	0	1	2.40574	0	0
ABarapappap	death	328	960.276	377.636	1.57489	2.79799	0	0	2.02611	0	0
ABarapappp	NA	212	903.593	-184.619	1.80603	2.44719	0	0	3.56322	0	1	0.0055	0.0067
ABarapapppa	mc2V	266	2113.01	56	1.47395	2.04837	0	1	2.73435	0	2
ABarapapppp	m3VR	266	1957.31	-141.5	1.44753	1.8008	0	0	2.5481	0	2
ABarapp	NA	102	-94	-212	2.20125	2.17645	0	0	2.30371	0	0	0.1146	0.1571
ABarappa	NA	134	-80.8	-212	2.52573	2.44417	0	0	2.79147	0	0	0.156	0.8101
ABarappaa	NA	174	-80.8	-212	2.15574	1.95073	0	0	3.15796	1	0	0.5655	0.0879
ABarappaaa	NA	228	-80.8	-199.333	1.98039	2.03508	0	0	2.18923	0	0	0.3412	0.6401
ABarappaaaa	RIPR	309	-80.8	90.2	1.82415	2.07826	0	0	2.31005	0	0
ABarappaaap	death	309	-37.7791	-199.333	1.81082	2.2183	0	0	2.29448	0	0
ABarappaap	NA	228	-80.8	-88.1494	1.97713	2.07402	0	0	2.76637	0	0	0.0567	0.5686
ABarappaapa	hyp1	315	-41.2368	-88.1494	1.85933	2.22647	0	0	2.32461	0	0
ABarappaapp	death	315	-0.105263	-88.1494	1.94543	2.60302	0	1	2.39247	0	0
ABarappap	NA	174	-80.8	-212	2.01859	1.87326	0	0	2.84248	0	0	0.1581	0.1079
ABarappapa	NA	223	932.347	-212	1.90592	2.07019	0	0	2.80234	0	2	0.0008	0.01
ABarappapaa	RMDDR	295	1041.4	11.0536	2.01595	2.19369	0	0	2.86743	0	0
ABarappapap	NA	295	1422.53	-107.911	1.82164	2.03877	1	0	2.99482	0	0	0.0243
ABarappapapa	death	400	1422.53	-107.911	NA	NA	0	0	NA	0	0
ABarappapapp	SMBDR	400	1422.53	-107.911	NA	NA	0	0	NA	0	0
ABarappapp	NA	223	1378.08	-190.179	1.92349	3.02793	0	3	3.68555	0	2	0.7735	0.3308
ABarappappa	DB2	301	4027.65	-61.2449	1.75716	3.42887	0	4	5.24113	0	3
ABarappappp	SMBVR	301	3917.04	-67.3673	1.5366	4.18803	0	7	4.76252	0	3
ABarappp	NA	134	-94	-212	2.77384	2.82675	0	0	2.58059	0	0	0.4604	0.0354
ABarapppa	NA	171	-94	-212	2.22868	2.05894	0	0	2.65682	0	0	0.9533	0.0398
ABarapppaa	NA	221	-82.2771	-160.096	1.86674	1.82356	0	0	2.11195	0	0	0.3592	0.7712
ABarapppaaa	RMDVR	304	-82.2771	-160.096	1.61389	2.33145	0	0	2.74665	0	0
ABarapppaap	ILshVR	304	-82.2771	-117.765	1.83339	2.35183	0	0	2.5547	0	0
ABarapppap	NA	221	-94	-195.089	2.01689	1.90125	0	0	2.66838	0	0	0.1958	0.3063
ABarapppapa	SAADR	300	-94	-195.089	2.03496	2.61426	0	0	2.41574	0	0
ABarapppapp	ILsoVR	300	-57.8602	-111.397	2.0805	2.63433	0	0	2.70724	0	1
ABarapppp	NA	171	-94	-212	2.3472	2.28143	0	0	2.69921	0	0	0.0283	0.0046
ABarappppa	NA	219	-94	-212	1.73306	1.8205	0	0	2.15756	0	0	0.8089	0.0046
ABarappppaa	SMDVR	296	-70.7526	-212	1.59203	1.96148	0	0	2.05672	0	0
ABarappppap	BAGR	296	-94	-212	1.52822	2.10531	0	0	2.509	0	1
ABarappppp	NA	219	-94	-101.309	1.94212	1.62923	0	0	2.6346	0	1	0.2977	0.1076
ABarapppppa	NA	287	-94	-101.309	1.75247	2.38092	1	0	2.41541	0	1	0.2412
ABarapppppaa	IL1VR	400	-94	-101.309	NA	NA	0	0	NA	0	0
ABarapppppap	death	400	-94	-101.309	NA	NA	0	0	NA	0	0
ABarapppppp	IL2VR	287	-94	-101.309	1.75788	2.32553	0	0	2.50009	0	1
ABarp	NA	56	-71.1579	-212	2.13147	2.25443	0	0	2.71007	0	0	0.1545	0.2231
ABarpa	NA	75	-67.6071	-212	1.87988	2.11864	0	0	2.63301	0	1	0.1626	0.0045
ABarpaa	NA	103	-66.6207	-212	2.03607	1.98526	0	0	1.93446	0	0	0.0962	0.0932
ABarpaaa	NA	132	-29.4375	-212	2.41	2.48552	0	0	2.79064	0	0	0.0538	0.0202
ABarpaaaa	NA	180	-29.4375	-212	2.30309	2.4346	0	0	2.84021	0	0	0.0388	0.0026
ABarpaaaaa	NA	232	21.3684	-212	1.60732	2.64071	0	0	2.67289	0	0	0.0009	0.8993
ABarpaaaaal	OLQsoDL	327	21.3684	-212	1.91596	2.03024	0	0	1.99939	0	0
ABarpaaaaar	OLQsoDR	327	21.3684	317	1.72466	2.41406	0	0	2.70588	0	0
ABarpaaaap	NA	232	-9.08696	3067.05	1.87134	2.31062	0	0	2.25438	0	0	0.316	0.8873
ABarpaaaapa	OLQshDL	324	-9.08696	3067.05	1.77038	1.90513	0	0	2.34395	0	0
ABarpaaaapp	CEPshDL	324	-9.08696	3067.05	1.75513	2.36083	0	0	1.8721	0	0
ABarpaaap	NA	180	-29.4375	644.491	2.27646	2.6269	0	0	2.40454	0	0	0.7374	0.074
ABarpaaapa	NA	237	-15.4318	644.491	1.60661	2.56243	0	0	2.0192	0	0	0.3905	0.4065
ABarpaaapaa	OLQshSR	325	-15.4318	644.491	1.58958	2.71225	0	0	2.19847	0	0
ABarpaaapap	CEPshDR	325	-15.4318	644.491	1.79884	2.52932	0	0	2.57821	0	0
ABarpaaapp	death	237	-3.10526	2309.62	2.06235	2.55785	0	0	2.15509	0	0
ABarpaap	NA	132	-50	-212	2.05703	2.10514	0	0	2.15418	0	0	0.2687	0.0932
ABarpaapa	NA	169	-15.5319	-212	2.33275	2.46616	0	0	2.83254	0	0	0.1737	0.0427
ABarpaapaa	hyp6	216	-12.2544	2027.5	1.92611	2.35257	0	0	2.56098	0	0
ABarpaapap	hyp7	216	-15.5319	2179.82	2.08452	2.59252	0	0	3.00986	0	0
ABarpaapp	NA	169	-11.8511	-212	2.2084	2.38221	0	0	2.72347	0	0	0.017	0.0091
ABarpaappa	hyp7	216	-11.8511	2162.31	1.99297	2.58685	0	0	2.7704	0	1
ABarpaappp	hyp7	216	-9.02632	153.075	2.17013	2.23902	0	0	3.35773	0	1
ABarpap	NA	103	-67.6071	-212	2.17465	1.93869	0	0	2.04887	0	0	0.1688	0.2596
ABarpapa	NA	134	-67.6071	-212	2.02462	1.91064	0	0	2.12454	0	0	0.6917	0.1092
ABarpapaa	NA	171	-17.9038	-212	2.3195	2.49832	0	0	2.63727	0	0	0.2424	0.0566
ABarpapaaa	NA	223	-12.8913	-82	1.79401	2.42662	0	0	2.38352	0	0	0.0038	0.1604
ABarpapaaaa	URADR	315	-12.8913	257	1.77194	1.87799	0	0	3.49349	0	0
ABarpapaaap	CEMDR	315	-12.8913	167.2	1.7637	1.9802	0	0	3.01508	0	0
ABarpapaap	NA	223	-17.9038	-212	1.68803	2.13995	0	0	2.1944	0	0	0.4876	0.7818
ABarpapaapa	death	287	14.3636	-212	1.72025	2.56984	0	0	2.72337	0	0
ABarpapaapp	NA	287	7.36364	-212	1.37533	1.86301	0	0	2.05298	0	0
ABarpapaappa	CEPDR	400	7.36364	-212	NA	NA	0	0	NA	0	0
ABarpapaappp	URXR	400	7.36364	-212	NA	NA	0	0	NA	0	0
ABarpapap	NA	171	-27.902	-212	2.2688	2.33936	0	0	2.38316	1	0	0.9906	0.0145
ABarpapapa	hyp4	222	-27.625	-212	1.8313	2.19116	0	0	2.84228	0	0
ABarpapapp	hyp6	222	-23.1607	648.963	1.82705	2.34938	0	0	2.73466	0	1
ABarpapp	NA	134	-53.8378	-212	2.24125	2.47451	0	0	2.12548	0	0	0.0899	0.0399
ABarpappa	NA	171	-26.8772	-212	2.2034	2.23614	0	0	2.24998	0	0	0.8664	0.2873
ABarpappaa	XXXR	228	-13.6887	-209.905	1.68718	2.08922	0	0	2.59822	0	0
ABarpappap	hyp5	228	-26.8772	-212	1.90755	2.21089	0	0	2.2696	0	0
ABarpappp	NA	171	-25.1569	-212	2.0375	2.27183	0	0	2.3241	0	0	0.3804	0.0198
ABarpapppa	HOR	222	-25.1569	-212	1.84999	2.18725	0	0	2.93544	0	0
ABarpapppp	H1R	222	-21.4545	-212	1.78954	2.2351	0	0	2.11395	0	0
ABarpp	NA	75	-62.9333	-212	2.16013	2.04772	0	0	2.52224	0	0	0.253	0.0165
ABarppa	NA	105	-61.7	-212	2.16619	2.24674	0	0	2.33103	0	0	0.0972	0.0648
ABarppaa	NA	135	-23.1951	-212	2.25258	2.56105	0	0	2.7746	0	0	0.1259	0.1049
ABarppaaa	NA	176	-23.1951	891.224	2.39483	3.27457	0	0	2.75808	0	0	0.5759	0.0149
ABarppaaaa	ADEshL	234	-17.5618	2182.9	1.98384	2.19549	0	0	2.68589	0	1
ABarppaaap	H2L	234	-18.5955	891.224	1.82821	2.24411	0	0	2.68451	0	1
ABarppaap	NA	176	-22.8431	261.216	2.15263	2.68762	0	0	2.25791	1	0	0.7676	0.0447
ABarppaapa	hyp7	227	17.6082	2092.6	2.45591	2.74063	0	0	3.15243	0	0
ABarppaapp	NA	227	-2.16495	684.162	1.81282	1.81651	0	0	2.86574	0	0
ABarppaappa	ALML	400	-2.16495	684.162	NA	NA	0	0	NA	0	0
ABarppaappp	BDUL	400	-2.16495	684.162	NA	NA	0	0	NA	0	0
ABarppap	NA	135	-47.8605	-212	2.28829	2.27691	0	0	3.08417	0	0	0.5494	0.0346
ABarppapa	NA	178	-38.386	-212	2.10385	2.01953	0	0	2.35369	0	0	0.2523	0.0201
ABarppapaa	V1L	235	-3.89412	-212	1.67693	1.73768	0	0	2.75769	0	1
ABarppapap	V2L	235	-11.1059	-212	1.65771	1.73793	0	0	2.53055	0	0
ABarppapp	NA	178	-43.8621	-212	2.66972	2.27932	0	0	2.52884	0	0	0.0961	0.4945
ABarppappa	V4L	236	-39.8161	-212	1.83547	1.79917	0	0	2.35081	0	0
ABarppappp	V6L	236	-43.8621	-212	2.49732	1.75242	0	0	2.50402	0	0
ABarppp	NA	105	-62.9333	-212	2.27107	2.50398	0	0	2.69185	0	0	0.5153	0.0057
ABarpppa	NA	135	-45.625	-212	2.33096	2.40313	0	0	2.10981	1	0	0.612	0.0623
ABarpppaa	NA	175	-10.4464	866.411	2.23429	2.27414	0	0	2.02901	0	0	0.4298	0.0309
ABarpppaaa	ADEshR	231	-10.4464	866.411	1.71454	2.06642	0	0	2.20758	0	0
ABarpppaap	H2R	231	-10.4464	866.411	1.74824	1.8314	0	0	2.27119	0	1
ABarpppap	NA	175	-45.625	-212	1.90579	2.00322	0	0	2.02991	0	0	0.0573	0.0065
ABarpppapa	hyp7	226	-45.625	801.978	2.89997	3.21128	0	0	2.68001	0	0
ABarpppapp	NA	226	-27.283	-212	1.66856	1.91208	0	0	2.03123	0	0
ABarpppappa	ALMR	400	-27.283	-212	NA	NA	0	0	NA	0	0
ABarpppappp	BDUR	400	-27.283	-212	NA	NA	0	0	NA	0	0
ABarpppp	NA	135	-56.9286	-212	2.25954	2.40295	0	0	2.60272	0	0	0.6906	0.0371
ABarppppa	NA	177	-25.9273	-212	1.90683	2.03221	0	0	2.24271	0	0	0.6649	0.0579
ABarppppaa	V1R	232	-25.9273	-212	1.59696	1.69391	0	0	2.04888	0	0
ABarppppap	V2R	232	-25.9273	-212	1.61285	1.65569	0	0	1.99916	0	1
ABarppppp	NA	177	-35.4737	-212	1.95696	2.10432	0	0	2.39472	0	0	0.2389	0.0006
ABarpppppa	V4R	234	-26.8182	-212	1.7179	1.80609	0	0	2.02849	0	0
ABarpppppp	V6R	234	-35.4737	-196.712	1.52144	1.65771	0	0	1.99687	0	0
ABp	NA	19	-53	-212	3.55437	3.46138	0	0	3.8421	0	0	0.036
ABpl	NA	43	-53	-212	4.00596	3.47062	0	0	4.12137	0	0	0.0174	0.3415
ABpla	NA	56	-48.6111	-212	2.72868	2.93792	0	0	3.64202	0	0	0.0584	0.1513
ABplaa	NA	74	-48.6111	-212	2.52375	3.19418	0	0	3.41237	0	0	0.091	0.0001
ABplaaa	NA	102	-48.6111	-212	2.31029	3.03301	0	0	2.68263	0	0	0.0419	0.0232
ABplaaaa	NA	133	-48.6111	-212	2.72139	2.85913	0	0	3.11609	0	0	0.1469	0.6189
ABplaaaaa	NA	171	3.0566	-212	2.49243	3.36732	0	0	3.29504	1	0	0.1046	0.0947
ABplaaaaaa	NA	224	3.0566	1007.62	1.77392	2.45012	0	0	2.46846	0	0	0.0707	0.0116
ABplaaaaaaa	URADL	317	3.0566	1007.62	1.66754	1.53699	0	0	2.22181	0	0
ABplaaaaaap	CEMDL	317	3.0566	1007.62	1.67596	1.74382	0	0	2.37631	0	0
ABplaaaaap	NA	224	3.0566	-212	1.80878	2.46453	0	0	2.41539	0	0	0.2721	0.0958
ABplaaaaapa	death	289	3.0566	-92.1633	2.01588	2.12415	0	0	2.75237	0	0
ABplaaaaapp	NA	289	60.1923	-212	1.68208	1.73865	0	0	2.06522	1	0
ABplaaaaappa	CEPDL	400	60.1923	-212	NA	NA	0	0	NA	0	0
ABplaaaaappp	URXL	400	60.1923	-212	NA	NA	0	0	NA	0	0
ABplaaaap	NA	171	-22.7308	-68.3462	2.31407	3.48604	0	0	3.18463	0	0	0.7826	0.1919
ABplaaaapa	hyp6	223	-13.4643	2813.01	2.00582	2.55672	0	0	3.6351	0	1
ABplaaaapp	hyp6	223	-10.3929	2566.24	1.95602	2.67434	0	0	3.79226	0	2
ABplaaap	NA	133	-7.61538	-212	2.5438	2.78452	0	0	2.91137	0	0	0.9437	0.0751
ABplaaapa	NA	172	-7.61538	566.158	2.38702	3.33193	1	0	3.15946	0	0	0.1566	0.1437
ABplaaapaa	XXXL	229	-0.556604	1733.5	1.70841	2.22824	0	0	4.51738	0	4
ABplaaapap	hyp5	229	-7.61538	566.158	1.7174	2.33412	0	1	3.93245	0	3
ABplaaapp	NA	172	-7.61538	-212	2.33932	3.15199	0	0	3.24379	0	0	0.8314	0.0276
ABplaaappa	HOL	223	-7.61538	-212	1.77072	2.26653	0	0	3.68047	0	2
ABplaaappp	H1L	223	-7.61538	159.119	1.93936	2.28868	0	0	3.71619	0	0
ABplaap	NA	102	-48.6111	-212	2.27057	1.83018	0	0	2.73714	0	0	0.2775	0.0134
ABplaapa	NA	132	-41.9487	-212	2.42255	2.25804	0	0	2.87529	0	0	0.1677	0.0319
ABplaapaa	NA	171	-41.9487	-212	2.18321	2.89193	0	0	2.92538	0	0	0.9958	0.0699
ABplaapaaa	NA	222	-25.4	-212	1.5684	2.7284	0	0	2.90041	0	0	0.9035	0.1588
ABplaapaaaa	hyp3	307	55.5833	-107.556	1.81564	1.98798	0	0	3.29748	0	1
ABplaapaaap	ILsoDL	307	35.4167	-212	1.63134	1.87073	0	1	2.73092	0	2
ABplaapaap	NA	222	-7.30137	-212	1.53973	2.5941	0	0	2.69863	0	1	0.2677	0.3795
ABplaapaapa	URBL	295	-7.30137	-212	1.47008	1.88495	0	0	3.05796	0	0
ABplaapaapp	AMshL	295	-5.24138	-212	1.22373	1.87707	0	0	2.87294	0	3
ABplaapap	NA	171	-37.82	-212	2.18557	2.77187	0	0	2.97671	0	0	0.061	0.8195
ABplaapapa	NA	221	-17.1609	660.759	1.82079	2.14893	0	0	2.1248	0	0	0.9465	0.2341
ABplaapapaa	AWAL	308	-15.7	899.326	1.36811	1.36784	0	0	3.39525	0	1
ABplaapapap	ASGL	308	112.6	660.759	1.28338	1.6864	0	0	2.82459	0	1
ABplaapapp	NA	221	-37.82	-212	1.64081	2.16195	0	0	2.13227	1	0	0.0547	0.1459
ABplaapappa	AIBL	285	-11.5455	691.529	1.30019	1.82931	0	1	3.10519	0	3
ABplaapappp	NA	285	-37.82	256.471	1.48052	1.92789	0	0	2.67198	1	3
ABplaapapppa	ASIL	400	-37.82	256.471	NA	NA	0	0	NA	0	0
ABplaapapppp	death	400	-37.82	256.471	NA	NA	0	0	NA	0	0
ABplaapp	NA	132	-48.6111	-212	2.20172	2.3951	0	0	2.77864	0	0	0.7829	0.1803
ABplaappa	NA	167	-44.8889	-212	2.31707	2.54034	0	0	3.37606	0	0	0.4549	0.0001
ABplaappaa	hyp4	221	-44.8889	-212	1.78771	2.39722	0	0	6.04806	0	3
ABplaappap	hyp6	221	-44.8889	-212	1.7199	1.91255	0	0	5.24804	0	4
ABplaappp	NA	167	-48.6111	-212	2.10411	2.15866	0	0	2.8066	0	0	0.5309	0.0029
ABplaapppa	hyp7	214	-32.4746	-212	1.82031	1.8551	0	0	4.52006	0	2
ABplaapppp	hyp7	214	-48.6111	-212	1.7221	1.85666	0	0	3.32886	0	3
ABplap	NA	74	-32.7143	-212	2.27507	3.03839	0	0	3.28168	0	0	0.0747	0.0001
ABplapa	NA	102	-32.7143	-212	2.59065	3.11832	0	0	3.02005	0	0	0.125	0.2157
ABplapaa	NA	132	-26.875	-212	2.80534	3.16327	0	0	3.14668	0	0	0.6162	0.0137
ABplapaaa	NA	172	-23.76	-212	2.40368	2.24327	0	0	3.76706	0	1	0.2127	0.3593
ABplapaaaa	NA	222	-23.76	-212	1.88773	1.99479	0	0	2.36405	0	0	0.9035	0.7387
ABplapaaaaa	death	302	-13.1875	-212	2.04988	2.443	0	0	3.21749	0	0
ABplapaaaap	NA	302	95.5625	-212	1.54616	2.04025	0	0	2.97194	0	1
ABplapaaaapa	ADEL	400	95.5625	-212	NA	NA	0	0	NA	0	0
ABplapaaaapp	ADAL	400	95.5625	-212	NA	NA	0	0	NA	0	0
ABplapaaap	NA	222	-23.76	-212	1.7524	2.32835	0	0	2.53924	0	0	0.0192	0.4312
ABplapaaapa	NA	300	-11.5	-212	1.30243	1.78515	0	0	3.39388	0	2
ABplapaaapad	FLPL	400	-11.5	-212	NA	NA	0	0	NA	0	0
ABplapaaapav	AIZL	400	-11.5	-212	NA	NA	0	0	NA	0	0
ABplapaaapp	RMGL	300	-23.76	-212	1.55968	1.82186	0	0	3.61801	0	2
ABplapaap	NA	172	-26.875	-212	2.27342	2.18269	0	0	2.94251	0	1	0.5824	0.7657
ABplapaapa	G2	227	-26.875	-212	1.97383	1.78275	0	0	5.54592	0	4
ABplapaapp	P1/2L	227	-26.875	-212	1.70961	1.74708	0	0	3.41227	0	1
ABplapap	NA	132	-32.7143	-212	2.61949	3.10455	0	0	3.57822	0	0	0.931	0.0098
ABplapapa	NA	168	-32.7143	-212	2.46116	2.3548	0	0	3.41623	0	0	0.419	0.2822
ABplapapaa	NA	219	-32.7143	-212	1.91639	1.97471	0	0	2.54498	0	0
ABplapapaaa	QL	400	-32.7143	-212	NA	NA	0	0	NA	0	0
ABplapapaap	V5L	400	-32.7143	-212	NA	NA	0	0	NA	0	0
ABplapapap	P9/10L	219	-21.1356	-212	1.87141	1.82272	0	0	2.51148	0	1
ABplapapp	NA	168	-29.4583	-212	2.6532	2.48111	0	0	3.3584	0	0	0.344	0.0422
ABplapappa	P11	216	-29.4583	-212	1.96948	2.07321	0	0	3.52913	0	2
ABplapappp	NA	216	-29.4583	-204.169	1.84647	1.87862	0	0	2.09432	0	0	0.8721	0.2149
ABplapapppa	death	305	-29.4583	-204.169	2.34277	2.37858	0	0	3.01059	0	0
ABplapapppp	NA	305	-29.4583	-204.169	1.7601	1.80926	0	0	2.78135	0	0
ABplapappppaa	PLML	400	-29.4583	-204.169	NA	NA	0	0	NA	0	0
ABplapappppap	ALNL	400	-29.4583	-204.169	NA	NA	0	0	NA	0	0
ABplapappppp	death	400	-29.4583	-204.169	NA	NA	0	0	NA	0	0
ABplapp	NA	102	-32.7143	-212	2.46696	2.7093	0	0	3.04389	0	0	0.1801	0.1265
ABplappa	NA	133	-32.7143	-212	2.56237	2.64253	0	0	2.82967	0	0	0.6893	0.8162
ABplappaa	NA	172	-32.7143	-212	2.04611	2.33855	0	0	2.59627	0	0	0.3715	0.7369
ABplappaaa	P3/4L	222	-32.7143	-212	1.61173	1.82726	0	0	2.38049	0	0
ABplappaap	P5/6L	222	-32.7143	-212	1.7721	1.96238	0	0	2.75222	0	0
ABplappap	NA	172	-32.7143	-212	2.05773	2.23036	0	0	3.00058	0	0	0.5719	0.5722
ABplappapa	V3L	222	-32.7143	-212	1.81626	1.79068	0	0	3.0387	0	0
ABplappapp	P7/8L	222	-32.4722	-212	1.79569	1.78109	0	0	2.72019	0	0
ABplappp	NA	133	-32.7143	-212	2.71238	2.38342	0	0	3.29467	0	0	0.9978	0.0649
ABplapppa	NA	174	-32.7143	-212	2.38437	2.57472	0	0	2.90248	0	0	0.4185	0.0632
ABplapppaa	NA	230	-32.7143	-212	1.47675	1.64822	0	0	2.37386	0	1	0.297	0.3579
ABplapppaaa	PVQL	326	-32.7143	-212	1.61268	1.84339	0	0	2.73452	0	0
ABplapppaap	death	326	-32.7143	-147.923	1.87863	2.17387	0	0	3.20667	0	1
ABplapppap	NA	230	-32.7143	-194.718	1.50057	1.7944	0	0	1.93313	0	0	0.1843	0.5857
ABplapppapa	death	301	-32.7143	-98.9032	2.00039	2.09328	0	0	3.66246	0	2
ABplapppapp	NA	301	-32.7143	-194.718	1.7039	2.02022	0	0	2.73609	0	1
ABplapppappa	HSNL	400	-32.7143	-194.718	NA	NA	0	0	NA	0	0
ABplapppappp	PHBL	400	-32.7143	-194.718	NA	NA	0	0	NA	0	0
ABplapppp	NA	174	-32.7143	-212	2.1781	2.24	0	0	3.08564	0	0	0.0259	0.2675
ABplappppa	hyp7	230	-32.7143	-90.1016	1.93185	1.9532	0	0	3.32409	0	2
ABplappppp	TL	230	-32.7143	-212	1.75969	1.99808	0	0	2.99398	0	2
ABplp	NA	56	-53	-212	2.32937	2.21753	0	0	3.51538	0	0	0.289	0.0161
ABplpa	NA	75	-53	-212	2.20055	2.25742	0	0	3.24469	0	0	0.1806	0.0013
ABplpaa	NA	103	-53	-212	2.51859	2.54046	0	0	3.87377	0	0	0.2387	0.9551
ABplpaaa	NA	135	345.526	2383.29	3.37831	2.32793	0	0	3.47448	2	0	0.723	0.0078
ABplpaaaa	NA	173	1027.66	2383.29	1.91673	1.98113	0	0	3.54976	1	1	0.0276	0.0582
ABplpaaaaa	NA	220	1027.66	2383.29	1.31583	1.54159	0	0	3.53445	0	4	0.3159	0.002
ABplpaaaaaa	SAAVL	299	1027.66	2383.29	1.43197	1.452	0	0	3.27249	0	2
ABplpaaaaap	AWCL	299	1027.66	2383.29	1.43976	1.85548	0	0	3.82263	0	2
ABplpaaaap	NA	220	1027.66	2383.29	1.47213	1.6607	0	0	3.9724	0	2	0.1254	0.0001
ABplpaaaapa	exc_duct	290	1027.66	2383.29	1.47437	1.75617	0	0	7.64165	0	6
ABplpaaaapp	DB1/3	290	1027.66	2383.29	1.54168	2.18536	0	1	9.22673	0	6
ABplpaaap	NA	173	939.592	2383.29	1.86603	1.79528	0	0	3.45778	0	1	0.8333	0.1668
ABplpaaapa	NA	222	939.592	2383.29	1.52623	1.72588	0	0	4.03943	1	3	0.5226	0.1344
ABplpaaapaa	URAVL	317	939.592	2383.29	1.61535	1.79452	0	0	6.44629	0	5
ABplpaaapap	CEPshVL	317	939.592	2383.29	1.40915	2.09119	0	2	6.5077	0	6
ABplpaaapp	NA	222	939.592	2383.29	1.47945	1.91874	0	0	3.3287	1	2	0.0322	0.1686
ABplpaaappa	NA	290	939.592	2383.29	1.34695	1.47479	0	0	2.70427	1	4	0.7143
ABplpaaappaa	OLQVL	400	939.592	2383.29	NA	NA	0	0	NA	0	0
ABplpaaappap	death	400	939.592	2383.29	NA	NA	0	0	NA	0	0
ABplpaaappp	URYVL	290	939.592	2383.29	1.43846	1.99241	0	0	3.77445	0	3
ABplpaap	NA	135	234.189	1769.08	2.72419	2.56711	0	0	3.4984	0	0	0.6939	0.0935
ABplpaapa	NA	172	760.3	1876.18	2.11628	2.04014	0	0	2.8394	0	0	0.6453	0.8493
ABplpaapaa	NA	222	760.3	1876.18	1.44478	2.01002	0	1	4.20965	4	5	0.6476	0.0569
ABplpaapaaa	RIVL	300	760.3	1876.18	1.4073	2.82503	0	3	5.59162	0	2
ABplpaapaap	AVBL	300	760.3	1876.18	1.43563	3.61389	0	3	5.79216	0	3
ABplpaapap	NA	222	760.3	1876.18	1.3976	1.60719	0	0	3.7571	1	5	0.349	0.1123
ABplpaapapa	AMsoL	299	760.3	1876.18	1.30751	2.12765	0	1	5.95108	0	4
ABplpaapapp	CEMVL	299	760.3	1876.18	1.26721	2.26519	0	1	6.20243	0	4
ABplpaapp	NA	172	729.979	1769.08	2.00185	1.79645	0	0	2.65794	0	0	0.513	0.2776
ABplpaappa	NA	219	729.979	1769.08	1.58153	1.57563	0	0	3.31317	2	1	0.3177	0.1621
ABplpaappaa	ASHL	293	729.979	1769.08	1.21823	1.56951	0	1	3.45395	0	2
ABplpaappap	RIBL	293	729.979	1769.08	1.31702	1.80563	0	0	3.0761	0	0
ABplpaappp	NA	219	729.979	1769.08	1.46664	1.90996	0	0	2.70871	3	1	0.9502	0.113
ABplpaapppa	AIML	289	729.979	1769.08	1.30364	1.86497	0	1	2.80779	0	2
ABplpaapppp	NA	289	729.979	1769.08	1.4226	2.47063	0	2	3.56077	0	5	0.2598
ABplpaappppa	CEPVL	400	729.979	1769.08	NA	NA	0	0	NA	0	0
ABplpaappppp	death	400	729.979	1769.08	NA	NA	0	0	NA	0	0
ABplpap	NA	103	-53	166.833	2.29646	2.55773	0	0	4.04768	0	0	0.2074	0.8923
ABplpapa	NA	133	315.684	2105.29	2.6563	2.43289	0	0	3.7699	1	0	0	0.0006
ABplpapaa	NA	171	1062.45	2105.29	2.16281	2.19591	0	0	3.329	0	0	0.785	0.1441
ABplpapaaa	NA	224	1062.45	2105.29	1.77088	2.10603	0	0	2.64564	0	0	0.9984	0.5387
ABplpapaaaa	SMDDL	304	1062.45	2105.29	1.46761	1.72729	0	0	2.74979	0	2
ABplpapaaap	AIYL	304	1062.45	2105.29	1.48388	1.68371	0	0	2.22546	0	0
ABplpapaap	NA	224	1062.45	2105.29	1.55937	1.67994	0	0	2.66238	0	2	0.3738	0.9071
ABplpapaapa	SIADL	305	1062.45	2105.29	1.30202	1.34247	0	0	2.41517	0	2
ABplpapaapp	SIBVL	305	1062.45	2105.29	1.33959	1.48867	0	1	2.55838	0	5
ABplpapap	NA	171	1103.52	2105.29	1.80462	2.12622	0	0	3.41411	0	1	0.2095	0.0454
ABplpapapa	NA	221	2909.79	2105.29	1.6181	2.51493	0	2	3.99227	1	3	0.211	0.6103
ABplpapapaa	exc_gl_L	291	2909.79	2105.29	1.51166	1.48004	0	0	3.05811	0	1
ABplpapapap	AVKL	291	2909.79	2105.29	1.38146	1.65126	0	0	2.88167	0	2
ABplpapapp	NA	221	3180.17	2105.29	1.61691	2.57645	0	2	4.57267	0	5	0.5691	0.9586
ABplpapappa	SIAVL	293	4272.64	2105.29	1.33476	1.55174	0	1	3.88216	0	6
ABplpapappp	DB5	293	4340.29	2105.29	1.35694	1.80901	0	0	4.58505	0	5
ABplpapp	NA	133	319.114	1790.49	2.46787	2.34685	0	0	3.43339	0	0	0.0282	0.4813
ABplpappa	NA	168	2111.73	1790.49	1.77602	2.29859	0	0	3.24505	0	1	0.437	0.8589
ABplpappaa	NA	213	3988.05	1790.49	1.86465	2.41491	0	0	3.50314	2	1	0.3117	0.0998
ABplpappaaa	RMEV	268	3988.05	1790.49	1.88515	1.85099	0	0	3.11625	0	2
ABplpappaap	exc_cell	268	3988.05	1790.49	1.59729	1.62551	0	0	2.3145	0	1
ABplpappap	death	213	2111.73	1790.49	2.75566	3.29792	0	0	3.95053	2	0
ABplpappp	NA	168	2418.81	1790.49	1.9422	2.51526	0	0	4.08601	0	1	0.5523	0.0343
ABplpapppa	NA	222	5639.65	1790.49	1.79678	2.51281	0	2	4.94515	1	3	1	0.2501
ABplpapppaa	K	299	5639.65	1790.49	1.36041	1.77171	0	0	6.28998	0	6
ABplpapppap	K'	299	5639.65	1790.49	1.26952	2.30853	0	2	5.91582	0	6
ABplpapppp	NA	222	5851.44	1790.49	1.84307	2.17252	0	1	4.51736	1	3	0.0008	0.9436
ABplpappppa	PVT	304	5851.44	1790.49	1.47325	1.58985	0	0	4.91696	0	6
ABplpappppp	rect_D	304	5851.44	1790.49	1.56001	2.10137	0	0	5.11671	0	6
ABplpp	NA	75	-53	-212	2.21889	2.39588	0	0	3.38176	0	0	0.1891	0
ABplppa	NA	104	-52.1875	-212	2.37206	2.22109	0	0	3.26269	0	0	0.0885	0.0295
ABplppaa	NA	136	562.488	2281.21	2.45929	2.34947	1	0	3.22719	1	0	0	0.0007
ABplppaaa	NA	179	1247.59	2281.21	1.78304	2.28771	0	0	2.87999	1	3	0.1878	0.0052
ABplppaaaa	NA	235	1247.59	2281.21	1.57468	1.88882	1	0	2.64315	2	1	0.2238	0.2217
ABplppaaaaa	SIBDL	297	1247.59	2281.21	1.27423	1.63965	0	0	3.49209	0	4
ABplppaaaap	NA	297	1247.59	2281.21	1.26607	1.94032	0	1	3.33168	0	4
ABplppaaaapa	death	400	1247.59	2281.21	NA	NA	0	0	NA	0	0
ABplppaaaapp	RICL	400	1247.59	2281.21	NA	NA	0	0	NA	0	0
ABplppaaap	death	235	1247.59	2281.21	1.99628	2.88008	0	2	4.09196	2	4
ABplppaap	NA	179	1550.12	2281.21	1.77676	2.62952	0	0	2.71303	0	0	0.0899	0.0001
ABplppaapa	NA	231	1973.48	2281.21	1.44115	1.53257	0	0	2.42504	1	2	0.1725	0.0116
ABplppaapaa	death	317	1973.48	2281.21	1.51029	2.00768	0	2	4.60114	0	5
ABplppaapap	RIML	317	1973.48	2281.21	1.22526	1.82648	0	2	4.47122	0	5
ABplppaapp	NA	231	2235.24	2281.21	1.42968	1.7281	0	0	4.13373	2	3	0.7078	0.7795
ABplppaappa	AIAL	310	2548.85	2281.21	1.39831	1.89938	0	1	3.90605	0	3
ABplppaappp	DB6	310	2711.05	2281.21	1.31606	1.65707	0	0	3.81688	0	3
ABplppap	NA	136	544.775	1812.9	2.54932	2.28712	0	0	3.26849	0	0	0	0.0195
ABplppapa	NA	176	1390.2	1812.9	2.08258	2.23291	0	0	3.39499	0	0	0.0062	0.0163
ABplppapaa	NA	227	1390.2	1812.9	1.48417	1.60897	0	0	3.14206	3	1	0.0181	0.0193
ABplppapaaa	NA	296	1390.2	1812.9	1.24302	1.71125	0	1	3.39024	0	5
ABplppapaaaa	SABVL	400	1390.2	1812.9	NA	NA	0	0	NA	0	0
ABplppapaaap	RIFL	400	1390.2	1812.9	NA	NA	0	0	NA	0	0
ABplppapaap	SABD	296	1390.2	1812.9	1.38739	1.96258	0	1	3.98826	0	5
ABplppapap	NA	227	1390.2	1812.9	1.53102	1.69081	1	0	2.89347	0	2	0.0196	0.6951
ABplppapapa	DA2	315	1390.2	1812.9	1.55684	1.93272	0	0	3.96179	0	3
ABplppapapp	DA4	315	1390.2	1812.9	1.42315	1.73975	0	0	4.38041	0	3
ABplppapp	NA	176	1328.05	1812.9	2.1022	2.37746	0	0	2.80663	0	0	0.2198	0.0058
ABplppappa	NA	231	1328.05	1812.9	1.57749	1.72737	0	0	2.21014	1	0	0.7704	0.8922
ABplppappaa	RIGL	309	1328.05	1812.9	1.49918	1.71057	0	1	3.61077	0	5
ABplppappap	DD1	309	1328.05	1812.9	1.43893	1.80124	0	1	4.19764	0	6
ABplppappp	NA	231	1328.05	1812.9	1.6583	1.70551	0	0	2.45171	0	2	0.6249	0.4084
ABplppapppa	DD3	320	1328.05	1812.9	1.52137	1.47281	0	0	4.64612	0	3
ABplppapppp	DD5	320	1328.05	1812.9	1.59206	1.57436	0	0	3.89123	0	4
ABplppp	NA	104	-53	376	2.17956	2.73756	0	0	3.64468	0	0	0.1499	0.2726
ABplpppa	NA	135	517.579	2711.47	2.57997	2.50505	0	0	4.18389	1	0	0.0022	0.0017
ABplpppaa	NA	173	2035.3	2711.47	2.03881	2.54418	0	1	2.57009	0	0	0.0814	0.1269
ABplpppaaa	NA	223	2588.58	2711.47	1.50228	1.78871	0	0	2.53729	0	2	0.845	1
ABplpppaaaa	DA9	304	2588.58	2711.47	1.55896	1.59477	0	0	3.52462	0	3
ABplpppaaap	DA6	304	2588.58	2711.47	1.46402	1.45426	0	0	3.86328	0	4
ABplpppaap	NA	223	2622.92	2711.47	1.55366	1.87322	0	0	2.55119	0	2	0.622	0.4209
ABplpppaapa	NA	300	2622.92	2711.47	1.5901	1.86629	0	0	3.19337	0	3
ABplpppaapaa	PVCL	400	2622.92	2711.47	NA	NA	0	0	NA	0	0
ABplpppaapap	LUAL	400	2622.92	2711.47	NA	NA	0	0	NA	0	0
ABplpppaapp	PHAL	300	2622.92	2711.47	1.63359	1.97327	0	0	2.8725	0	3
ABplpppap	NA	173	2033.84	2711.47	2.08854	2.91187	0	1	2.50278	0	0	0.0035	0.7198
ABplpppapa	NA	223	2856.38	2711.47	1.68823	1.90567	0	0	2.45273	2	1	0.0558	0.0374
ABplpppapaa	PHshL	278	2856.38	2711.47	1.65385	1.75179	0	1	2.79798	0	3
ABplpppapap	hyp8/9	278	2856.38	2711.47	1.60216	1.83744	0	0	3.03034	0	3
ABplpppapp	death	223	2033.84	2711.47	2.20928	2.52739	0	0	2.98654	1	0
ABplpppp	NA	135	494.917	2196.44	2.27418	2.55651	0	0	3.98549	0	0	0.0008	0.219
ABplppppa	NA	171	2158.08	2196.44	2.29176	3.02272	1	1	3.04273	5	0	0.0191	0
ABplppppaa	NA	219	3420.09	2196.44	1.69586	1.86625	0	0	2.48994	0	1	0.5233	0.0055
ABplppppaaa	PVPL	293	3420.09	2196.44	1.47541	1.74013	0	0	3.45045	0	4
ABplppppaap	rect_VL	293	3420.09	2196.44	1.61287	1.66783	0	0	3.08077	0	1
ABplppppap	NA	219	3648.15	2196.44	1.66773	1.94329	0	1	2.35259	0	1	0.5278	0.1284
ABplppppapa	U	292	3648.15	2196.44	1.5285	1.80504	0	0	3.01423	0	5
ABplppppapp	F	292	3648.15	2196.44	1.57063	1.94344	0	0	2.93996	0	4
ABplppppp	NA	171	2203.71	2196.44	2.25982	2.62842	0	0	2.3619	0	0	0.0033	0.0104
ABplpppppa	NA	222	2203.71	2196.44	1.82349	2.22224	0	0	2.83885	0	0	0.2981	0.0029
ABplpppppaa	mu_int_L	313	2203.71	2196.44	1.46382	4.06133	0	3	5.36671	0	5
ABplpppppap	mu_anal	313	2203.71	2196.44	1.51106	2.46742	0	1	4.99869	0	5
ABplpppppp	NA	222	2375.73	2196.44	1.82468	1.92206	0	0	2.52117	3	0	0.391	0
ABplppppppa	spike	293	2375.73	2196.44	1.78921	2.1084	0	0	4.26734	0	5
ABplppppppp	hyp10	293	2375.73	2196.44	1.70384	2.10199	0	0	4.08158	0	1
ABpr	NA	43	-53	-212	3.42945	3.00999	0	0	3.69457	0	0	0.0072	0.6588
ABpra	NA	56	-53	-212	2.45379	2.53515	0	0	2.49609	0	0	0.2294	0.1191
ABpraa	NA	75	-53	-212	2.06549	1.94628	0	0	2.10402	0	0	0.6165	0.0207
ABpraaa	NA	102	-53	-212	2.21233	1.96858	0	0	2.11279	0	0	0.0593	0.3474
ABpraaaa	NA	134	-39.8605	-212	2.36797	2.60471	0	0	2.31018	0	0	0.5517	0
ABpraaaaa	NA	177	-39.8605	-63.2909	2.07953	2.20374	0	0	3.23112	0	0	0.798	0.4922
ABpraaaaaa	NA	232	-3.58333	55.7143	1.65754	1.87561	0	0	3.05215	0	1	0.3917	0.5793
ABpraaaaaaa	AVER	316	-3.58333	55.7143	1.66841	1.87193	0	0	2.27266	0	1
ABpraaaaaap	OLQshVR	316	-3.58333	55.7143	1.8304	2.20803	0	0	2.96727	0	0
ABpraaaaap	NA	232	-4.53684	59.5789	1.49287	1.95311	1	0	2.52674	0	1	0.1587	0.6218
ABpraaaaapd	OLLshR	327	-4.53684	215.8	1.69494	2.16803	0	1	2.58164	0	2
ABpraaaaapv	death	327	-4.53684	293.4	1.69791	2.09389	0	1	2.32972	0	1
ABpraaaap	NA	177	-39.8605	-212	2.07911	1.91954	0	0	2.83561	0	0	0.5692	0.0701
ABpraaaapa	NA	224	-20.038	-161.937	1.6346	1.68195	1	0	2.62683	0	1	0.0932	0.3405
ABpraaaapad	RMDR	303	-6.25	113.756	1.76075	2.33226	0	1	3.28212	0	1
ABpraaaapav	AFDR	303	-20.038	-120.2	1.6946	1.78196	0	0	2.9821	0	2
ABpraaaapp	NA	224	-6.62319	-50.6957	1.54249	1.80794	0	0	2.39332	0	0	0.8861	0.6603
ABpraaaappa	death	293	55.75	102.174	1.84712	2.16618	0	0	2.58505	0	1
ABpraaaappp	NA	293	41.9	-50.6957	1.78271	1.96975	1	1	2.24546	0	0
ABpraaaapppa	ASKR	400	41.9	-50.6957	NA	NA	0	0	NA	0	0
ABpraaaapppp	death	400	41.9	-50.6957	NA	NA	0	0	NA	0	0
ABpraaap	NA	134	-39.5789	-212	2.29023	2.66823	0	0	2.21181	0	0	0.005	0.0003
ABpraaapa	NA	172	-9.55769	-212	2.00749	2.20342	0	0	2.4733	0	0	0.0195	0.0472
ABpraaapaa	NA	224	-9.55769	-212	1.50937	1.90364	0	0	2.44885	0	2	0.0808	0.3678
ABpraaapaad	ADLR	309	50.3333	-212	1.57786	2.20793	0	0	2.22146	0	2
ABpraaapaav	death	309	1.5	-26.3438	1.52413	1.61843	0	0	2.86523	0	3
ABpraaapap	NA	224	17.56	-174.573	1.45534	2.03129	0	0	2.16109	0	0	0.697	0.082
ABpraaapapa	NA	299	34.55	-174.573	1.66853	1.66903	0	1	2.607	0	2
ABpraaapapaa	OLLR	400	34.55	-174.573	NA	NA	0	0	NA	0	0
ABpraaapapap	death	400	34.55	-174.573	NA	NA	0	0	NA	0	0
ABpraaapapp	death	299	17.56	-154.516	1.67003	1.79673	0	0	2.85649	0	2
ABpraaapp	NA	172	-31.093	-212	2.00669	2.09661	0	0	2.5506	0	0	0.3224	0.0457
ABpraaappa	NA	215	-31.093	-212	1.64206	1.86133	0	0	2.14528	0	0	0.0572	0.4029
ABpraaappaa	ADFR	295	32.6154	26.25	1.49181	1.57672	0	1	2.46311	0	2
ABpraaappap	AWBR	295	-14.3077	109.667	1.57552	1.52204	0	0	2.38335	0	1
ABpraaappp	NA	215	-31.093	-212	1.50368	1.54189	0	0	2.19089	0	0	0.4302	0.2692
ABpraaapppa	NA	269	-24.2679	-212	1.30087	1.50862	0	0	2.16141	0	1	0.0384	0.3495
ABpraaapppaa	ASER	359	-24.2679	-212	1.25642	2.39336	0	1	4.23498	0	1
ABpraaapppap	death	359	-24.2679	-212	1.31099	2.73149	0	1	5.16901	0	1
ABpraaapppp	NA	269	-31.093	-212	1.39999	1.65395	3	1	2.08624	0	2	0.0565	0.7579
ABpraaappppa	ASJR	349	-31.093	-212	1.61417	2.66271	0	0	5.33692	0	1
ABpraaappppp	AUAR	349	-31.093	-212	1.39956	2.42913	0	1	4.90784	0	2
ABpraap	NA	102	-53	-212	2.34555	2.19057	0	0	2.184	0	0	0.1368	0.2845
ABpraapa	NA	133	-53	-212	2.7027	2.72705	0	0	2.35547	0	0	0.1183	0.0168
ABpraapaa	NA	173	-37.5882	-212	2.07448	2.51529	0	0	2.65876	0	0	0.2548	0.0968
ABpraapaaa	NA	224	-22.0723	-212	1.96139	2.41851	0	0	2.57361	0	0	0.1393	0.4557
ABpraapaaaa	hyp3	307	206.1	92.8049	1.7429	1.99601	0	0	3.61545	0	2
ABpraapaaap	ILsoDR	307	187.2	-1.82927	1.74873	2.39138	0	0	3.53167	0	2
ABpraapaap	NA	224	-18.0563	-212	1.5815	2.30813	0	0	2.28295	0	0	0.4877	0.4849
ABpraapaapa	URBR	295	-18.0563	132.55	1.75322	2.11906	0	0	3.30577	0	3
ABpraapaapp	AMshR	295	-18.0563	-193.6	1.59649	2.00374	0	1	3.29451	0	3
ABpraapap	NA	173	-36.102	-212	1.82507	2.28146	0	0	2.4584	0	1	0.9682	0.0919
ABpraapapa	NA	222	-33.023	682.874	1.66719	2.15452	0	0	2.19975	0	0	0.9963	0.8381
ABpraapapaa	AWAR	309	69	682.874	1.45457	1.37164	0	0	3.00855	0	3
ABpraapapap	ASGR	309	23.3333	682.874	1.46858	1.9027	0	0	2.91982	0	1
ABpraapapp	NA	222	-28.1077	417.231	1.52448	2.06192	0	0	1.87624	1	0	0.1628	0.2417
ABpraapappa	AIBR	287	-28.1077	797	1.58269	1.43389	0	0	2.7067	0	3
ABpraapappp	NA	287	-28.1077	766.609	1.49051	1.30511	0	0	2.44002	1	2
ABpraapapppa	ASIR	400	-28.1077	766.609	NA	NA	0	0	NA	0	0
ABpraapapppp	death	400	-28.1077	766.609	NA	NA	0	0	NA	0	0
ABpraapp	NA	133	-53	-212	2.31757	2.80243	0	0	2.0515	0	0	0.3861	0.0212
ABpraappa	NA	169	-50.7143	-212	1.79881	1.99934	0	0	2.66348	0	0	0.4786	0.06
ABpraappaa	hyp4	225	-23.2679	14.903	1.92693	2.14326	0	0	4.98664	0	3
ABpraappap	hyp6	225	-14.3661	-158.799	1.8195	2.17838	0	0	4.61581	0	3
ABpraappp	NA	169	-53	-212	1.87178	1.91605	0	0	2.64161	0	0	0.6713	0.1509
ABpraapppa	hyp7	218	-26.959	-161.415	1.94129	2.0671	0	0	4.34343	0	1
ABpraapppp	hyp7	218	-53	-79.7887	1.63416	1.6268	0	0	2.86515	0	1
ABprap	NA	75	-53	-212	2.16106	2.36021	0	0	2.4786	0	0	0.0733	0
ABprapa	NA	102	-53	-212	2.57158	2.22814	0	0	2.03643	0	0	0.0421	0.1293
ABprapaa	NA	133	-46.1463	-212	2.85017	2.60392	0	0	2.52026	0	0	0.3187	0.0855
ABprapaaa	NA	174	-43.9412	-212	1.91987	1.99967	0	0	2.17717	0	0	0.6808	0.1475
ABprapaaaa	NA	225	-35.0976	-212	1.61775	1.79946	0	0	1.71719	1	0	0.4721	0.6051
ABprapaaaaa	death	307	-35.0976	-119.778	1.77233	2.24801	0	0	2.26156	0	1
ABprapaaaap	NA	307	-35.0976	-212	1.60804	1.7048	0	0	2.60906	0	1
ABprapaaaapa	ADER	400	-35.0976	-212	NA	NA	0	0	NA	0	0
ABprapaaaapp	ADAR	400	-35.0976	-212	NA	NA	0	0	NA	0	0
ABprapaaap	NA	225	-31.3333	-212	1.59197	1.8498	0	0	1.81712	1	0	0.2038	0.2414
ABprapaaapa	NA	303	9.9375	-200.623	1.37387	1.73646	0	0	2.51776	0	2
ABprapaaapad	FLPR	400	9.9375	-200.623	NA	NA	0	0	NA	0	0
ABprapaaapav	AIZR	400	9.9375	-200.623	NA	NA	0	0	NA	0	0
ABprapaaapp	RMGR	303	-1.3125	-212	1.50833	2.10557	0	0	2.70521	0	1
ABprapaap	NA	174	-46.1463	-212	1.8804	1.87582	0	0	2.17913	1	0	0.5487	0.0361
ABprapaapa	W	230	-7.43689	-212	1.7411	1.788	0	0	4.77215	0	5
ABprapaapp	P1/2R	230	-46.1463	-212	1.54863	1.71068	0	0	2.82903	0	2
ABprapap	NA	133	-38.2432	-212	2.5892	2.46598	0	0	2.41636	0	0	0.0614	0.0006
ABprapapa	NA	170	-18.0192	-212	2.20361	2.11585	0	0	2.35292	0	0	0.3949	0.087
ABprapapaa	NA	222	-18.0192	-212	1.78226	1.80929	0	0	2.33697	0	0
ABprapapaaa	QR	400	-18.0192	-212	NA	NA	0	0	NA	0	0
ABprapapaap	V5R	400	-18.0192	-212	NA	NA	0	0	NA	0	0
ABprapapap	P9/10R	222	-18.0192	-212	1.64387	1.87478	0	0	2.6136	0	0
ABprapapp	NA	170	-38.2432	-212	2.71288	2.39437	0	0	3.23506	0	0	0.4953	0.3706
ABprapappa	P12	219	-38.2432	-188.308	1.99065	1.99458	0	0	3.15691	0	0
ABprapappp	NA	219	-38.2432	-212	1.77425	1.59239	0	0	1.83347	1	0	0.5649	0.9563
ABprapapppa	death	310	-38.2432	156.5	1.64822	2.0526	0	0	2.98215	0	1
ABprapapppp	NA	310	-38.2432	-147.689	1.5164	1.85703	0	0	2.58039	0	0
ABprapappppaa	PLMR	400	-38.2432	-147.689	NA	NA	0	0	NA	0	0
ABprapappppap	ALNR	400	-38.2432	-147.689	NA	NA	0	0	NA	0	0
ABprapappppp	death	400	-38.2432	-147.689	NA	NA	0	0	NA	0	0
ABprapp	NA	102	-53	-212	2.58866	2.4574	0	0	2.4254	0	0	0.2549	0.0041
ABprappa	NA	133	-53	-212	2.7923	2.60232	0	0	2.65048	0	0	0.3305	0.0441
ABprappaa	NA	174	-53	-212	1.97237	2.03263	0	0	2.35298	0	0	0.354	0.1292
ABprappaaa	P3/4R	226	-53	-185.426	1.47455	1.74011	0	0	2.20415	0	0
ABprappaap	P5/6R	226	-53	-84.9044	1.51221	1.91055	0	0	2.15409	0	0
ABprappap	NA	174	-53	-212	2.20105	1.89642	0	0	2.35378	0	0	0.0746	0.0273
ABprappapa	V3R	226	-38.9364	-212	1.72583	1.97431	0	0	2.63549	0	0
ABprappapp	P7/8R	226	-31.4727	-8.58333	1.73829	1.98757	0	0	2.43262	0	0
ABprappp	NA	133	-53	-212	2.93821	2.46743	0	0	2.9928	1	0	0.2584	0.0137
ABprapppa	NA	176	-53	-212	2.23678	2.0672	0	0	2.47291	0	0	0.5815	0
ABprapppaa	NA	233	-53	-133.77	1.5679	1.3856	0	0	1.79808	0	0	0.4513	0.0044
ABprapppaaa	PVQR	333	-53	-133.77	1.49061	1.73842	0	0	2.6484	0	0
ABprapppaap	death	333	-53	-27.1818	1.44758	2.01717	0	0	2.9108	0	0
ABprapppap	NA	233	-53	-179.192	1.64061	1.41167	0	0	1.60791	0	0	0.4131	0.0394
ABprapppapa	death	306	-53	-124.897	1.69965	2.31352	0	0	3.91443	0	0
ABprapppapp	NA	306	-53	-139.868	1.61007	1.86075	0	0	2.65043	0	2
ABprapppappa	HSNR	400	-53	-139.868	NA	NA	0	0	NA	0	0
ABprapppappp	PHRB	400	-53	-139.868	NA	NA	0	0	NA	0	0
ABprapppp	NA	176	-53	-150.035	2.30666	2.0876	0	0	2.83744	0	0	0.7711	0.0098
ABprappppa	hyp7	233	-25.3107	108.672	1.70337	1.88451	0	0	2.71686	0	4
ABprappppp	TR	233	-53	30.736	1.74201	1.79761	0	0	2.5892	0	2
ABprp	NA	56	-53	-212	2.24768	2.09862	0	0	2.29156	0	0	0.5346	0.0844
ABprpa	NA	75	-53	-212	2.56234	2.64392	0	0	3.02934	0	0	0.0631	0.0369
ABprpaa	NA	103	-53	159.281	2.45295	2.40522	0	0	2.53308	0	0	0.0271	0.9216
ABprpaaa	NA	135	196.842	1362.29	2.83526	2.9058	0	0	2.89207	2	0	0.13	0.0037
ABprpaaaa	NA	173	774.521	1362.29	2.03972	2.11888	0	0	3.3482	0	1	0.2154	0.0009
ABprpaaaaa	NA	221	774.521	1362.29	1.65763	1.60628	1	0	4.32435	0	6	0.013	0.8663
ABprpaaaaaa	SAAVR	301	774.521	1362.29	1.62532	1.76419	0	0	3.58091	0	3
ABprpaaaaap	AWCR	301	774.521	1362.29	1.6061	1.81726	0	1	4.50107	0	2
ABprpaaaap	NA	221	809.4	1362.29	1.77654	1.94324	0	0	4.72321	0	4	0.0081	0.7616
ABprpaaaapa	G1	291	809.4	1362.29	1.68989	1.91876	0	0	8.85925	0	5
ABprpaaaapp	DB3/1	291	809.4	1362.29	1.66852	1.91835	0	0	9.8546	0	5
ABprpaaap	NA	173	637.959	1362.29	2.11964	2.20061	0	0	4.17002	1	2	0.9855	0.0156
ABprpaaapa	NA	222	637.959	1362.29	1.80807	1.76655	0	0	4.1461	0	4	0.5682	0.0408
ABprpaaapaa	URAVR	317	637.959	1362.29	1.77412	2.21289	0	0	6.95973	0	5
ABprpaaapap	CEPshVR	317	637.959	1362.29	1.94395	2.43724	0	0	6.82015	0	5
ABprpaaapp	NA	222	637.959	1362.29	1.59503	1.81755	0	0	3.77031	1	4	0.9354	0.8851
ABprpaaappa	NA	290	637.959	1362.29	1.75516	2.19534	2	0	5.01486	1	3	0.0028
ABprpaaappaa	OLQVR	400	637.959	1362.29	NA	NA	0	0	NA	0	0
ABprpaaappap	death	400	637.959	1362.29	NA	NA	0	0	NA	0	0
ABprpaaappp	URYVR	290	637.959	1362.29	1.58332	2.17787	0	3	4.81151	0	4
ABprpaap	NA	135	189.162	1145.78	2.57644	3.10643	0	0	2.79463	0	0	0.9963	0.1809
ABprpaapa	NA	172	614.353	1145.78	1.92781	2.60511	0	0	2.66965	0	0	0.3272	0.9476
ABprpaapaa	NA	223	651.41	1145.78	1.59542	2.15077	0	0	3.32193	4	5	0.8761	0.1145
ABprpaapaaa	RIVR	301	651.41	1145.78	1.36993	3.30842	0	6	7.0845	0	5
ABprpaapaap	AVBR	301	651.41	1145.78	1.55784	3.89536	0	6	8.43673	0	5
ABprpaapap	NA	223	614.353	1145.78	1.53672	1.81384	0	0	3.50893	1	3	0.4653	0.8539
ABprpaapapa	AMsoR	301	614.353	1145.78	1.61484	2.80063	0	1	6.64782	0	5
ABprpaapapp	CEMVR	301	614.353	1145.78	1.72864	2.96595	0	1	4.80314	0	5
ABprpaapp	NA	172	573.667	1498.38	1.80151	1.8188	0	0	3.18569	0	0	0.6658	0.2541
ABprpaappa	NA	220	573.667	1498.38	1.53293	1.90275	0	0	3.6464	4	4	0.7522	0.3943
ABprpaappaa	ASHR	293	573.667	1498.38	1.41788	1.41726	0	1	3.09195	0	3
ABprpaappap	RIBR	293	573.667	1498.38	1.38398	1.3871	0	1	3.01039	0	3
ABprpaappp	NA	220	573.667	1498.38	1.52187	1.64173	0	0	3.36869	1	5	0.033	0.828
ABprpaapppa	AIMR	291	573.667	1498.38	1.69775	2.11332	0	0	4.40797	0	3
ABprpaapppp	NA	291	573.667	1498.38	1.66142	1.70913	0	0	5.34263	0	3	0.617
ABprpaappppa	CEPVR	400	573.667	1498.38	NA	NA	0	0	NA	0	0
ABprpaappppp	death	400	573.667	1498.38	NA	NA	0	0	NA	0	0
ABprpap	NA	103	-53	-47.6129	2.31394	2.48175	0	0	2.84454	0	0	0.1253	0.2927
ABprpapa	NA	134	330.553	668.632	2.75906	3.59542	0	0	2.69449	1	0	0.0301	0.0148
ABprpapaa	NA	172	1028.48	820.185	2.16461	2.59795	0	0	3.18069	1	1	0.7025	0.0211
ABprpapaaa	NA	226	1028.48	820.185	1.65769	1.62867	0	0	2.58992	0	2	0.9559	0.6695
ABprpapaaaa	SMDDR	305	1028.48	820.185	1.62066	1.7589	0	0	2.73275	0	1
ABprpapaaap	AIYR	305	1028.48	820.185	1.55621	1.29805	0	0	2.79418	0	2
ABprpapaap	NA	226	1028.48	820.185	1.68428	1.85558	0	0	2.98652	0	1	0.455	0.5947
ABprpapaapa	SIADR	305	1028.48	820.185	1.5081	1.89993	0	0	2.88597	0	4
ABprpapaapp	SIBVR	305	1028.48	820.185	1.39652	1.73416	0	1	2.74194	0	3
ABprpapap	NA	172	1050.58	668.632	1.93423	2.47035	0	0	3.34225	0	1	0.7156	0.1869
ABprpapapa	NA	222	2961.43	668.632	1.76264	2.34239	0	0	3.87826	1	3	0.1827	0.5405
ABprpapapaa	exc_gl_R	291	2961.43	668.632	1.48002	1.66816	0	0	3.18937	0	3
ABprpapapap	AVKR	291	2961.43	668.632	1.71486	1.65775	0	0	3.11961	0	0
ABprpapapp	NA	222	3250.62	668.632	1.74765	2.41074	0	0	4.3756	0	4	0.8068	0.175
ABprpapappa	SIAVR	293	4402.53	668.632	1.41583	1.89112	0	0	3.54886	0	4
ABprpapappp	DA8	293	4458.03	668.632	1.36789	1.98101	0	1	5.31462	0	6
ABprpapp	NA	134	383.806	665.639	2.89201	3.28217	0	0	2.30383	0	0	0.8886	0.6431
ABprpappa	NA	170	2040.43	665.639	1.97557	2.72669	0	1	2.50037	1	0	0.7149	0.073
ABprpappaa	NA	219	3128.13	665.639	1.87597	2.37445	0	0	3.12225	0	1	0.0222	0.4143
ABprpappaaa	RIH	287	3128.13	665.639	2.14539	2.2806	0	0	4.81192	0	1
ABprpappaap	AVL	287	3128.13	665.639	1.79695	2.07029	0	0	3.83266	0	2
ABprpappap	NA	219	3335.5	665.639	1.77538	2.14094	0	0	2.76323	0	1	0.2562	0.0032
ABprpappapa	RIS	289	4111.21	665.639	1.58287	2.07746	0	0	3.56373	0	3
ABprpappapp	DB4	289	4000.73	665.639	1.57952	2.24928	0	1	4.21654	0	3
ABprpappp	NA	170	2147.34	665.639	2.04506	2.54433	0	1	2.857	0	0	0.8774	0.1567
ABprpapppa	NA	220	5717.01	665.639	1.7545	2.24295	0	0	3.62976	0	4	0.1959	0.6696
ABprpapppaa	RIR	295	5717.01	665.639	1.45263	2.82326	0	3	3.9646	0	5
ABprpapppap	AVG	295	5717.01	665.639	1.33281	2.11461	0	1	2.89723	0	5
ABprpapppp	NA	220	5523.97	665.639	1.72111	2.49572	6	0	5.28679	3	5	0.0003	0.0086
ABprpappppa	virR	292	5523.97	665.639	1.33996	2.64825	0	3	6.90798	0	6
ABprpappppp	virL	292	5523.97	665.639	1.32004	2.4019	0	0	6.96736	0	6
ABprpp	NA	75	-53	-212	2.4855	2.17781	0	0	2.3211	0	0	0.0015	0.0087
ABprppa	NA	104	-53	476.061	3.23489	3.37038	0	0	2.92328	0	0	0.0778	0.863
ABprppaa	NA	137	498.857	1632.6	2.7487	3.0462	0	0	2.77057	3	0	0.0016	0.0068
ABprppaaa	NA	179	1066.8	1632.6	1.956	2.03405	0	0	2.55394	0	0	0.9544	0.0084
ABprppaaaa	NA	235	1066.8	1632.6	1.6673	1.8239	0	0	1.89035	0	0	0.6143	0.3567
ABprppaaaaa	SIBDR	298	1066.8	1632.6	1.42761	1.87185	0	1	3.11378	0	4
ABprppaaaap	NA	298	1066.8	1632.6	1.39701	1.79846	0	0	2.73277	0	3	0.2264
ABprppaaaapa	death	400	1066.8	1632.6	NA	NA	0	0	NA	0	0
ABprppaaaapp	RICR	400	1066.8	1632.6	NA	NA	0	0	NA	0	0
ABprppaaap	death	235	1066.8	1632.6	2.10316	3.25336	0	2	3.76345	0	3
ABprppaap	NA	179	1277.6	1632.6	1.88092	2.29517	0	0	3.23525	0	1	0.1634	0.004
ABprppaapa	NA	231	1952.7	1632.6	1.68589	2.10206	0	1	2.64432	0	1	0.0185	0.0039
ABprppaapaa	death	317	1952.7	1632.6	1.68608	2.21701	0	1	3.86452	0	3
ABprppaapap	RIMR	317	1952.7	1632.6	1.49143	2.44962	0	0	3.82011	0	5
ABprppaapp	NA	231	2274.53	1632.6	1.57546	1.77397	0	0	3.02316	0	2	0.909	0.1389
ABprppaappa	AIAR	309	2274.53	1632.6	1.33494	2.03507	0	0	2.71154	0	2
ABprppaappp	DB7	309	2274.53	1632.6	1.25794	1.67171	0	0	2.9636	0	3
ABprppap	NA	137	502.103	1255.05	3.22253	3.04666	1	0	2.62989	0	0	0.0335	0.0117
ABprppapa	NA	176	1265.1	1255.05	2.1062	2.18549	0	0	2.06106	0	0	0.6127	0.169
ABprppapaa	NA	226	1320.59	1255.05	1.498	1.53499	0	0	1.46821	1	0	0.5984	0.0408
ABprppapaaa	NA	297	1320.59	1255.05	1.34931	1.58117	0	0	2.86082	0	4
ABprppapaaaa	SABVR	400	1320.59	1255.05	NA	NA	0	0	NA	0	0
ABprppapaaap	RIFR	400	1320.59	1255.05	NA	NA	0	0	NA	0	0
ABprppapaap	DA1	297	1320.59	1255.05	1.43545	1.893	0	0	3.0018	0	2
ABprppapap	NA	226	1265.1	1255.05	1.51894	1.38728	0	0	2.1572	0	2	0.0471	0.3078
ABprppapapa	DA3	319	1265.1	1255.05	1.64456	2.45859	0	0	2.93999	0	3
ABprppapapp	DA5	319	1265.1	1255.05	1.54313	2.31296	0	0	3.09332	0	3
ABprppapp	NA	176	1380.2	1255.05	2.02743	1.90775	0	0	1.95881	0	0	0.1589	0.0453
ABprppappa	NA	231	1380.2	1255.05	1.42793	1.5892	0	0	1.60652	0	0	0.8399	0.2052
ABprppappaa	RIGR	309	1380.2	1255.05	1.57899	1.82429	0	0	3.30979	0	3
ABprppappap	DD2	309	1380.2	1255.05	1.40715	1.84732	0	1	2.55155	0	2
ABprppappp	NA	231	1380.2	1255.05	1.44851	1.54024	0	0	1.83248	0	0	0.0842	0.3141
ABprppapppa	DD4	323	1380.2	1255.05	1.44667	1.9282	0	0	3.30291	0	3
ABprppapppp	DD6	323	1380.2	1255.05	1.41229	1.95745	0	0	3.38166	0	4
ABprppp	NA	104	-53	129.516	2.85629	2.42882	0	0	2.75095	0	0	0.0632	0.0184
ABprpppa	NA	135	664.474	1578.66	3.69308	3.45105	0	0	3.25342	2	0	0.0178	0.0012
ABprpppaa	NA	173	2477.06	1578.66	2.42451	2.8042	0	0	2.18551	0	0	0.038	0.5491
ABprpppaaa	NA	224	3132.34	1578.66	1.79642	1.76334	0	0	2.54397	0	0	0.2526	0.7672
ABprpppaaaa	PDA/Y	303	3132.34	1578.66	1.42451	1.66483	0	0	2.72537	0	4
ABprpppaaap	DA7	303	3132.34	1578.66	1.33655	1.79628	0	1	2.44482	0	3
ABprpppaap	NA	224	3011.85	1578.66	1.70092	1.7633	0	0	2.57042	0	1	0.9852	0.4613
ABprpppaapa	NA	304	3011.85	1578.66	1.52168	2.08315	0	0	3.95184	0	3
ABprpppaapaa	PVCR	400	3011.85	1578.66	NA	NA	0	0	NA	0	0
ABprpppaapap	LUAR	400	3011.85	1578.66	NA	NA	0	0	NA	0	0
ABprpppaapp	PHAR	304	3011.85	1578.66	1.49682	2.3314	0	0	3.0171	0	3
ABprpppap	NA	173	2622.17	1578.66	2.24863	2.33741	1	0	2.11893	0	0	0.0142	0.6117
ABprpppapa	NA	225	3432.38	1578.66	1.95806	2.0017	2	0	2.661	4	0	0.074	0.0161
ABprpppapaa	PHshR	280	3432.38	1578.66	1.50209	1.91445	0	1	3.06169	0	3
ABprpppapap	hyp8/9	280	3432.38	1578.66	1.73233	2.24702	0	0	3.83652	0	4
ABprpppapp	death	225	2622.17	1578.66	2.15288	2.59563	0	0	2.70663	2	0
ABprpppp	NA	135	695.243	1137	2.88488	2.29879	0	0	2.95993	0	0	0.0339	0.1903
ABprppppa	NA	172	2617.1	1137	2.03808	2.44766	0	0	2.53808	1	0	0.0006	0.0016
ABprppppaa	NA	220	3925.35	1137	1.78381	2.03365	1	0	2.70894	3	1	0.0001	0.0042
ABprppppaaa	PVPR	294	3925.35	1137	1.43799	2.40757	0	2	3.13069	0	4
ABprppppaap	rect_VR	294	3925.35	1137	1.39565	2.09476	0	2	3.39835	0	4
ABprppppap	NA	220	3803.73	1137	1.63348	1.92137	0	0	3.16066	0	2	0.4862	0.1422
ABprppppapa	B	291	3803.73	1137	1.44155	2.02568	0	0	2.28556	0	1
ABprppppapp	DVA	291	3803.73	1137	1.54516	1.64814	0	0	2.87968	0	2
ABprppppp	NA	172	2665.08	1137	2.37649	2.72871	0	0	2.79021	0	1	0.011	0.0253
ABprpppppa	NA	223	2665.08	1137	1.72217	1.95434	0	0	3.23033	0	2	0.7156	0.034
ABprpppppaa	mu_bod	310	2665.08	1137	1.56154	1.89395	0	0	5.02788	0	5
ABprpppppap	mu_sph	310	2665.08	1137	1.58037	2.03979	0	0	4.52298	0	5
ABprpppppp	NA	223	2808.93	1137	1.76338	1.95502	0	0	2.81964	6	1	0.0001	0
ABprppppppa	spike	293	2808.93	1137	1.69241	2.02248	0	0	4.54188	0	3
ABprppppppp	hyp10	293	2808.93	1137	1.72936	2.69998	0	1	4.94705	0	1
C	NA	49	-7.92308	-542.2	2.78291	2.30166	0	0	2.96471	0	0	0.3106	0.7858
Ca	NA	67	-7.92308	-542.2	2.18323	2.41912	0	0	2.17019	0	0	0.6067	0.0093
Caa	NA	94	-7.92308	-542.2	2.6067	2.99367	0	0	3.17802	0	0	0.6709	0.0502
Caaa	NA	128	-7.92308	-542.2	2.84392	2.44437	0	0	3.22102	0	0	0.668	0.0158
Caaaa	NA	168	-7.92308	-542.2	2.98942	2.91989	0	0	3.50439	0	0	0.0709	0.9037
Caaaaa	hyp7	219	-7.92308	1756.55	2.85885	2.23088	0	0	2.60944	0	0
Caaaap	hyp7	219	-1.9	-196.497	2.44912	2.24878	0	0	2.53155	0	0
Caaap	NA	168	-7.92308	-542.2	2.53143	2.49995	0	0	3.5676	1	0	0.0154	0.5346
Caaapa	hyp7	216	-7.92308	-542.2	2.32143	2.13006	0	0	2.47723	0	0
Caaapp	hyp7	216	-7.92308	-542.2	2.07093	1.95616	0	0	2.52749	0	0
Caap	NA	128	-7.92308	-542.2	2.71331	2.40174	0	0	3.7411	0	1	0.8863	0.0342
Caapa	NA	176	-7.92308	-416.523	2.29275	3.07294	0	0	4.25226	0	2	0.323	0.2147
Caapaa	DVC	306	-7.92308	-130.111	1.84825	1.88604	0	0	2.00579	0	0
Caapap	death	306	-7.92308	-107.511	2.0135	1.93772	0	0	1.79796	0	0
Caapp	NA	176	-7.92308	-542.2	2.83955	3.265	0	0	3.35061	0	0	0.0933	0.8973
Caappd	hyp7	231	-7.92308	-344.674	2.00564	2.87143	0	0	2.25204	0	0
Caappv	PVR	231	-7.92308	-197.21	2.0204	2.17102	0	0	3.11598	0	1
Cap	NA	94	-7.92308	-542.2	2.6226	2.16878	0	0	3.22818	0	0	0.1362	0.294
Capa	NA	133	-7.92308	-542.2	2.59156	2.23571	0	0	3.33494	0	0	0.0048	0.078
Capaa	NA	189	-7.92308	-293.655	2.15934	2.02655	0	0	1.91935	0	0	0.1931	0.0365
Capaaa	NA	247	-7.92308	-293.655	1.71731	1.95131	0	0	2.17491	0	0	0.017
Capaaaa	mu_bod	327	-7.92308	-293.655	1.58458	1.8942	0	0	1.71068	0	0
Capaaap	mu_bod	327	-7.92308	-293.655	1.68974	1.90543	0	0	2.31264	0	0
Capaap	NA	247	-7.92308	-244.045	1.81055	2.2261	0	0	2.91082	0	0	0.6055
Capaapa	mu_bod	336	-7.92308	-244.045	1.94134	2.32469	0	0	2.57284	0	0
Capaapp	mu_bod	336	-7.92308	-244.045	1.76556	1.42923	0	0	1.95287	0	0
Capap	NA	189	-7.92308	-310.119	1.9131	2.09768	0	0	2.31397	0	0	0.6922	0.9257
Capapa	NA	248	-7.92308	-310.119	1.82733	1.64021	1	0	1.35948	0	0	0.0043
Capapaa	mu_bod	333	-7.92308	-310.119	2.02329	1.88497	0	0	1.89674	0	0
Capapap	mu_bod	333	-7.92308	-310.119	1.83215	1.47917	0	0	2.33536	0	0
Capapp	NA	248	-7.92308	-258.589	1.46007	1.54864	0	0	1.81711	0	0	0.0211
Capappa	mu_bod	343	-7.92308	-218.733	1.34218	1.79806	0	1	NA	0	0
Capappp	mu_bod	343	-7.92308	-258.589	1.38189	1.6132	0	0	NA	0	0
Capp	NA	133	-7.92308	-542.2	2.64492	2.23832	0	0	3.62412	0	0	0.5861	0.0608
Cappa	NA	181	-7.92308	-368.946	2.02676	2.13575	0	0	2.56148	0	0	0.9253	0.0879
Cappaa	NA	237	-7.92308	-368.946	1.91168	1.93709	0	0	1.87039	0	0	0.0196	0.9668
Cappaaa	mu_bod	311	-7.92308	-368.946	2.18665	2.07429	0	0	2.08619	0	0
Cappaap	mu_bod	311	-7.92308	-368.946	2.11269	1.86737	0	0	1.866	0	0
Cappap	NA	237	-7.92308	-368.946	1.49434	1.67567	0	0	1.87617	0	0	0.1051
Cappapa	mu_bod	320	-7.92308	-368.946	1.4558	2.37857	0	0	2.12453	0	0
Cappapp	mu_bod	320	-7.92308	-368.946	1.46106	1.90677	0	0	2.20926	0	0
Cappp	NA	181	-7.92308	-263.426	2.05853	2.31636	0	0	2.46122	0	0	0.2177	0.4173
Capppa	NA	242	-7.92308	-263.426	1.75421	1.92512	1	0	2.02249	0	0	0.7128
Capppaa	mu_bod	323	-7.92308	-263.426	1.88895	2.1833	0	0	2.06502	0	0
Capppap	mu_bod	323	-7.92308	-263.426	1.71902	2.10094	0	0	2.18986	0	0
Capppp	NA	242	-7.92308	-194.021	1.74494	1.54794	0	0	2.57657	0	1	0.9275
Cappppd	mu_bod	337	-7.92308	-18.9333	1.92764	1.86297	0	0	2.64545	0	0
Cappppv	mu_bod	337	-7.92308	301.367	1.61514	1.8971	0	0	2.33237	0	0
Cp	NA	67	-7.92308	-542.2	2.35346	2.35865	0	0	2.09369	0	0	0.3924	0.0007
Cpa	NA	94	-7.92308	-542.2	2.57306	2.28331	0	0	2.61492	0	0	0.926	0.0255
Cpaa	NA	127	-7.92308	-542.2	2.99285	2.82549	0	0	3.38454	0	0	0.8436	0.0018
Cpaaa	NA	165	-7.92308	-428.855	4.11773	3.0854	0	0	4.141	0	0	0.7782	0.8255
Cpaaaa	hyp7	220	-7.92308	2127.64	3.04992	2.64091	0	0	2.36697	0	0
Cpaaap	hyp7	220	26.3814	-106.552	2.67991	2.52954	0	0	2.28888	0	0
Cpaap	NA	165	-7.92308	-542.2	2.79394	2.59727	0	0	3.63254	0	0	0.1481	0.5009
Cpaapa	hyp7	216	-7.92308	-542.2	2.3855	2.08883	0	0	2.33879	0	0
Cpaapp	hyp7	216	-7.92308	-542.2	2.03228	1.91001	0	0	2.43167	0	0
Cpap	NA	127	-7.92308	-542.2	2.82593	2.29375	0	0	3.30565	0	0	0.3448	0.0008
Cpapa	NA	167	-7.92308	-542.2	2.55838	2.85678	0	0	3.58693	0	0	0.2399	0.4514
Cpapaa	hyp7	225	-7.92308	-323.162	2.62426	2.51111	0	0	2.79714	0	0
Cpapap	hyp7	225	-7.92308	-542.2	2.27044	2.04994	0	0	2.28285	0	0
Cpapp	NA	167	-7.92308	-505.067	2.83712	3.37658	0	0	3.89609	0	0	0.9197	0.2582
Cpappd	hyp7	227	-7.92308	-347.056	2.30905	2.22088	0	0	2.28379	0	0
Cpappv	hyp11	227	-7.92308	-336.127	2.02575	2.00851	0	0	2.74303	0	0
Cpp	NA	94	-7.92308	-542.2	2.99147	2.68106	0	0	3.60661	0	0	0.0866	0.0004
Cppa	NA	131	-7.92308	-542.2	3.31585	2.89324	3	0	3.10724	0	0	0.0025	0.514
Cppaa	NA	186	-7.92308	-281.069	1.94541	2.15698	0	0	1.90707	0	0	0.103	0.6482
Cppaaa	NA	244	-7.92308	-281.069	1.46367	1.86907	0	1	1.82964	0	0	0.1304
Cppaaaa	mu_bod	324	-7.92308	-281.069	1.45137	1.61311	0	0	3.09424	0	0
Cppaaap	mu_bod	324	-7.92308	-281.069	1.62038	1.8512	0	0	5.55544	0	1
Cppaap	NA	244	-7.92308	-281.069	1.57641	2.34674	1	1	3.09693	0	2	0.0225
Cppaapa	mu_bod	337	-7.92308	-0.769231	1.91739	1.79918	0	0	NA	0	0
Cppaapp	mu_bod	337	-7.92308	-281.069	1.55137	1.983	0	1	NA	0	0
Cppap	NA	186	-7.92308	-205.695	1.7858	1.92327	0	0	2.22161	0	0	0.3074	0.7884
Cppapa	NA	245	-7.92308	-205.695	1.52153	1.59176	0	0	2.05476	0	0	0.1233
Cppapaa	mu_bod	331	-7.92308	-205.695	1.40888	1.36619	0	0	1.20144	0	0
Cppapap	mu_bod	331	-7.92308	-205.695	1.79111	1.4385	0	0	1.50487	0	0
Cppapp	NA	245	-7.92308	-205.695	1.33987	1.71982	0	0	2.82951	0	1	0.4216
Cppappa	mu_bod	340	-7.92308	16.2917	1.15641	1.98268	0	0	3.14103	0	0
Cppappp	mu_bod	340	-7.92308	-169.125	1.19193	2.00935	0	1	3.0053	0	0
Cppp	NA	131	-7.92308	-542.2	3.0635	2.46624	0	0	3.95977	0	0	0.0198	0.1525
Cpppa	NA	178	-7.92308	-360.636	2.06716	1.69841	0	0	2.42392	0	0	0.2183	0.5024
Cpppaa	NA	233	-7.92308	-360.636	1.59243	1.53475	0	0	1.93603	0	0	0.8586	0.2431
Cpppaaa	mu_bod	303	-7.92308	-293.828	1.7079	1.71698	0	0	1.37075	0	0
Cpppaap	mu_bod	303	-7.92308	-360.636	1.65505	1.77735	0	0	1.42405	0	0
Cpppap	NA	233	-7.92308	-360.636	1.48912	1.50017	0	0	1.70114	0	0	0.11	0.3441
Cpppapa	mu_bod	317	-7.92308	-154.556	1.77207	1.643	0	0	1.59681	0	0
Cpppapp	mu_bod	317	-7.92308	-158.356	1.52387	2.11286	0	0	2.04756	0	0
Cpppp	NA	178	-7.92308	-323.424	1.99722	2.10704	0	0	2.51493	0	0	0.9303	0.926
Cppppa	NA	237	-7.92308	-323.424	1.60686	1.53263	0	0	2.19622	0	1	0.0252	0.0883
Cppppaa	mu_bod	317	17.625	-323.424	1.77761	1.48451	0	0	1.74762	0	0
Cppppap	mu_bod	317	-7.92308	-267.043	1.70124	1.5539	0	0	2.09858	0	0
Cppppp	NA	237	-7.92308	-280.554	1.51044	1.44164	0	0	2.18444	0	1	0.5073
Cpppppd	mu_bod	329	-7.92308	-280.554	1.72307	1.95154	0	0	3.19584	0	0
Cpppppv	mu_bod	329	-7.92308	-21.0333	1.61814	1.72045	0	0	3.30607	0	0
D	NA	75	-7.92308	-542.2	2.98353	2.6889	0	0	2.70078	0	0	0.787	0.0048
Da	NA	114	-7.92308	-542.2	2.79061	2.37313	0	0	4.12048	0	0	0.8632	0.0003
Daa	NA	161	-7.92308	-237.132	2.17477	1.98159	0	0	2.94545	0	0	0.6645	0.0627
Daaa	NA	214	-7.92308	-237.132	1.79799	2.01919	0	0	2.21558	0	1	0.1012	0.8007
Daaaa	mu_bod	276	-7.92308	-237.132	1.91157	1.71235	0	0	1.87785	0	0
Daaap	mu_bod	276	-7.92308	-237.132	2.60694	2.24547	0	0	1.91036	0	0
Daap	NA	214	-7.92308	-237.132	2.25806	2.17178	0	0	1.9791	0	0	0.0354	0.5268
Daapa	mu_bod	281	-7.92308	-237.132	3.1494	1.80017	0	0	2.0234	0	0
Daapp	mu_bod	281	-7.92308	-237.132	3.38603	2.01293	0	0	2.10089	0	0
Dap	NA	161	-7.92308	-509.447	2.33957	2.08921	0	0	2.73208	0	0	0.4485	0.082
Dapa	NA	208	-7.92308	-509.447	1.81747	1.98407	0	0	2.1592	0	0	0.8791	0.4853
Dapaa	mu_bod	271	-7.92308	-385.843	1.60845	1.64081	0	0	1.34548	0	0
Dapap	mu_bod	271	-7.92308	-325.181	1.68968	1.44402	0	0	1.27499	0	0
Dapp	NA	208	-7.92308	-509.447	1.98083	1.61679	0	0	1.94021	0	0	0.961	0.4706
Dappa	NA	268	-7.92308	-509.447	1.92417	1.88815	0	0	1.81418	0	0	0.3651
Dappaa	mu_bod	352	-7.92308	-509.447	2.29757	2.59163	0	0	NA	0	0
Dappap	mu_bod	352	-7.92308	-509.447	2.68224	3.16238	0	0	NA	0	0
Dappp	NA	268	-7.92308	-509.447	2.21954	1.6861	0	0	1.77975	0	0	0.4025
Dapppa	mu_bod	363	-7.92308	-509.447	2.13188	3.30641	0	0	NA	0	0
Dapppp	mu_bod	363	-7.92308	-509.447	2.51168	3.91919	0	0	NA	0	0
Dp	NA	114	-7.92308	-542.2	2.60314	2.49521	0	0	2.72326	0	0	0.7681	0.3804
Dpa	NA	161	-7.92308	-340.635	2.21761	2.55729	0	0	2.43536	0	0	0.3648	0.0039
Dpaa	NA	213	-7.92308	-340.635	1.55935	1.97914	0	0	2.84466	0	1	0.9091	0.5159
Dpaaa	mu_bod	279	-7.92308	-182.403	1.57433	1.46146	0	0	1.4095	0	0
Dpaap	mu_bod	279	-7.92308	-340.635	1.60125	1.94158	0	0	1.29988	0	0
Dpap	NA	213	-7.92308	-340.635	1.68267	2.31343	0	1	3.53459	0	3	0.5241	0.9279
Dpapa	mu_bod	280	-7.92308	-281.068	1.45908	1.34072	0	0	1.44565	0	0
Dpapp	mu_bod	280	-7.92308	-304.63	1.60459	1.4089	0	0	1.27914	0	0
Dpp	NA	161	-7.92308	-413.587	2.19379	2.31707	0	0	2.15311	0	0	0.3961	0.0418
Dppa	NA	207	-7.92308	-413.587	1.70173	2.19308	0	0	2.56152	0	1	0.9944	0.9815
Dppaa	mu_bod	274	-1.65854	-376.435	1.45671	1.23929	0	0	1.29231	0	0
Dppap	mu_bod	274	-7.92308	-285.388	1.80697	1.92832	0	0	1.74734	0	0
Dppp	NA	207	-7.92308	-413.587	1.83676	1.74374	0	0	2.02835	0	0	0.3446	0.8322
Dpppa	NA	269	-7.92308	-413.587	2.0489	1.76906	0	0	1.62974	0	0	0.2494
Dpppaa	mu_bod	353	-7.92308	-413.587	1.56597	2.04852	0	0	NA	0	0
Dpppap	mu_bod	353	-7.92308	-413.587	1.59187	2.45372	0	0	NA	0	0
Dpppp	NA	269	-7.92308	-413.587	2.1198	2.05907	0	0	2.24139	0	0	0.2479
Dppppa	mu_bod	400	-7.92308	-413.587	NA	NA	0	0	NA	0	0
Dppppp	mu_bod	400	-7.92308	-413.587	NA	NA	0	0	NA	0	0
E	NA	46	-114	-542.2	2.66002	2.09393	0	0	2.73383	0	0	0.0016	0.4164
Ea	NA	63	-114	-542.2	2.40099	2.40136	0	0	3.15316	0	0	0.7859	0.0181
Eal	NA	108	-114	-542.2	2.76591	2.72073	0	0	3.46612	0	0	0.0059	0.0857
Eala	NA	155	-102.681	-542.2	2.19602	2.40565	1	0	2.60117	1	0	0	0.035
Ealaa	NA	224	-72.8602	-542.2	1.58232	2.01597	0	0	2.31064	0	2	0.0213
Ealaad	int	400	-72.8602	-542.2	NA	NA	0	0	NA	0	0
Ealaav	int	400	-72.8602	-542.2	NA	NA	0	0	NA	0	0
Ealap	int	224	-66.9355	-542.2	1.67593	1.8117	0	0	1.61726	0	0
Ealp	NA	155	-112.361	-542.2	2.27812	2.30496	0	0	2.97348	0	0	0	0.0859
Ealpa	int	227	-112.361	-542.2	1.50225	1.76148	0	0	2.00823	0	0
Ealpp	int	227	-77.2247	-542.2	1.70846	1.82728	0	0	1.94276	0	0
Ear	NA	108	-114	-542.2	2.68305	2.50422	0	0	3.01158	1	0	0.0011	0.1117
Eara	NA	157	-93.6301	-542.2	1.9973	1.70525	0	0	2.32315	1	0	0	0.0257
Earaa	NA	230	-68.3736	-542.2	1.53546	1.52865	0	0	1.9503	0	1	0.0241
Earaad	int	400	-68.3736	-542.2	NA	NA	0	0	NA	0	0
Earaav	int	400	-68.3736	-542.2	NA	NA	0	0	NA	0	0
Earap	int	230	-88.6703	-533.223	1.61611	1.83413	0	0	1.60536	0	0
Earp	NA	157	-114	-542.2	1.82638	1.88145	0	0	2.29029	0	0	0.0001	0.163
Earpa	int	232	-89.9518	-385.807	1.50727	1.78533	0	0	1.47881	0	0
Earpp	int	232	-114	-542.2	1.54289	1.65388	0	0	1.73322	0	0
EMS	NA	23	-114	-542.2	3.80455	2.45548	0	0	2.21677	0	0	0.3429	0.2127
Ep	NA	63	-114	-542.2	2.35531	2.01672	0	0	2.64855	0	0	0.2741	0.1148
Epl	NA	110	-114	-542.2	2.93969	2.55189	0	0	2.468	0	0	0.0077	0.5579
Epla	NA	160	-95.8611	-542.2	1.97857	2.0625	0	0	2.69697	0	0	0.059	0.2051
Eplaa	int	232	-67.0538	-542.2	1.53386	1.75512	0	0	2.0202	0	0
Eplap	int	232	-68.0215	-542.2	1.67087	1.71596	0	0	2.07531	0	0
Eplp	NA	160	-111.179	-542.2	2.12388	1.95486	0	0	2.55394	0	0	0.0363	0.4644
Eplpa	int	238	-101.81	-475.823	1.62404	1.96298	0	0	2.13019	0	0
Eplpp	NA	238	-111.179	-431.646	1.58946	1.66569	0	0	1.7073	0	0	0.0377
Eplppa	int	400	-111.179	-431.646	NA	NA	0	0	NA	0	0
Eplppp	int	400	-111.179	-431.646	NA	NA	0	0	NA	0	0
Epr	NA	110	-114	-542.2	2.11666	2.29838	0	0	2.63433	0	0	0.0757	0.1945
Epra	NA	161	-74.3514	-542.2	1.78167	1.97764	0	0	2.39806	0	0	0.0622	0.3139
Epraa	int	235	-55.0562	-542.2	1.56767	1.66649	0	0	2.04467	0	0
Eprap	int	235	-40.3483	-542.2	1.66399	1.6151	0	0	2.00552	0	0
Eprp	NA	161	-97.8875	-542.2	1.95662	1.96068	0	0	2.41443	0	0	0.1697	0.7013
Eprpa	int	241	-95.8642	-542.2	1.48011	1.63312	0	0	1.92753	0	0
Eprpp	NA	241	-97.8875	-434.679	1.41315	1.79047	0	0	1.71104	0	0
Eprppa	int	400	-97.8875	-434.679	NA	NA	0	0	NA	0	0
Eprppp	int	400	-97.8875	-434.679	NA	NA	0	0	NA	0	0
MS	NA	46	-114	-493.562	2.91791	2.88901	0	0	3.03837	0	0	0.0013	0.6942
MSa	NA	62	-114	-493.562	2.21312	2.17272	0	0	2.26029	0	0	0.6869	0.0007
MSaa	NA	85	-114	-473.857	2.40943	2.47605	0	0	2.39336	0	0	0.2854	0.0966
MSaaa	NA	113	-77	-473.857	2.57224	2.90585	0	0	2.39314	0	0	0.2537	0.0553
MSaaaa	NA	145	131.441	-473.857	1.91966	2.24481	0	0	2.13275	0	0	0.0326	0.0855
MSaaaaa	NA	179	131.441	-473.857	1.67369	1.895	0	0	2.53647	0	0	0.8007	0.3252
MSaaaaaa	NA	221	131.441	2988.05	1.60044	1.99428	0	0	3.20169	0	0	0.4627
MSaaaaaal	GLRDL	400	131.441	2988.05	NA	NA	0	0	NA	0	0
MSaaaaaar	GLRDR	400	131.441	2988.05	NA	NA	0	0	NA	0	0
MSaaaaap	NA	221	131.441	-473.857	1.68071	2.35243	0	0	2.36152	0	0	0.5461	0.9318
MSaaaaapa	NA	271	131.441	-372.293	1.52822	1.64921	0	0	1.98662	0	0	0.0645
MSaaaaapaa	I3	346	131.441	-372.293	1.35356	2.29565	0	0	2.42484	0	0
MSaaaaapap	g1P	346	131.441	-372.293	1.29791	1.7888	0	0	0.606289	0	0
MSaaaaapp	m4DL	271	131.441	-270.156	1.78243	2.13502	1	0	2.65234	0	0
MSaaaap	NA	179	131.441	-473.857	1.46846	2.43146	0	0	2.71747	0	1	0.3495	0.9314
MSaaaapa	NA	225	131.441	-473.857	1.63652	2.45841	0	0	3.20609	0	1	0.0774	0.6626
MSaaaapaa	I4	287	131.441	-473.857	1.87009	1.98506	0	0	2.1527	0	0
MSaaaapap	m5DL	287	131.441	-473.857	1.6942	1.98688	0	0	2.05531	0	0
MSaaaapp	NA	225	131.441	-463.28	1.65115	2.07955	0	0	2.58113	0	1	0.0217	0.8405
MSaaaappa	death	300	131.441	-258.054	1.95518	1.65797	0	0	1.68557	0	0
MSaaaappp	m7D	300	131.441	-212.894	1.65024	1.83424	0	0	1.70387	0	0
MSaaap	NA	145	109.053	-398.211	2.09515	2.36907	0	0	3.02061	0	0	0.1181	0.0622
MSaaapa	NA	183	286.6	-398.211	1.50202	2.01061	5	0	2.51346	1	0	0	0.003
MSaaapaa	NA	223	766.982	-398.211	1.48468	1.51758	0	0	2.45914	0	0	0.0017	0.1679
MSaaapaaa	m3DL	278	766.982	-398.211	1.47052	1.91838	0	0	2.239	0	0
MSaaapaap	m4L	278	766.982	-388.74	1.60607	2.27464	0	0	1.91947	0	0
MSaaapap	NA	223	597.597	-398.211	1.56178	1.76963	1	0	1.97656	0	0	0.0382	0.2966
MSaaapapa	mc3DL	285	597.597	-383.984	1.35702	2.38179	0	2	1.66187	0	0
MSaaapapp	m8	285	597.597	-297.922	1.45776	3.03964	0	4	1.21598	0	0
MSaaapp	NA	183	518.803	-272.816	1.55677	2.07703	0	0	2.56417	0	0	0.6523	0.3645
MSaaappa	death	259	1159.91	-272.816	2.21973	4.17134	0	1	3.77875	0	2
MSaaappp	vpi3D	259	1566.15	-272.816	1.40464	3.10448	2	1	2.84322	0	1
MSaap	NA	113	-86.7812	-419	2.33752	2.67413	0	0	2.58397	0	0	0.3811	0.0173
MSaapa	NA	145	465.324	-341.265	2.17766	2.78033	0	1	3.6355	0	0	0.2049	0.0728
MSaapaa	NA	179	949.548	-341.265	1.72582	1.96436	0	0	3.14742	0	1	0.1052	0.0642
MSaapaaa	NA	221	949.548	-211.295	1.40241	1.93374	0	2	2.84479	0	0	0.3864	0.7529
MSaapaaaa	m4VL	282	949.548	-162.788	1.23124	1.56679	0	2	2.65454	0	2
MSaapaaap	m5VL	282	949.548	-211.295	1.23065	1.92443	0	1	2.55522	0	1
MSaapaap	NA	221	949.548	-341.265	1.45055	1.85424	1	0	1.94851	1	0	0.0593	0.0632
MSaapaapa	NA	276	949.548	-232.753	1.4973	2.38949	1	3	2.10204	0	0	0.9304
MSaapaapaa	g1AL	400	949.548	-232.753	NA	NA	0	0	NA	0	0
MSaapaapap	death	400	949.548	-232.753	NA	NA	0	0	NA	0	0
MSaapaapp	m7VL	276	949.548	-341.265	1.39987	2.01769	0	0	1.7695	0	0
MSaapap	NA	179	936.596	-341.265	1.90402	2.20033	0	0	3.31769	0	0	0.6405	0.2412
MSaapapa	NA	231	936.596	-276.483	1.52513	2.19289	3	0	3.46332	1	1	0.0568
MSaapapaa	g2L	351	936.596	-276.483	1.08956	2.75912	0	0	NA	0	0
MSaapapap	death	351	936.596	-276.483	1.09579	3.02658	0	4	NA	0	0
MSaapapp	NA	231	936.596	-341.265	1.50044	1.63888	0	0	2.69287	1	2	0.0495	0.4695
MSaapappa	m6VL	295	936.596	-341.265	1.43741	2.11556	1	0	1.47434	0	0
MSaapappp	vpi2DL	295	936.596	-310.941	1.38811	2.06633	0	1	1.88322	0	1
MSaapp	NA	145	597.205	-250.864	2.11721	2.26186	0	0	3.44125	0	0	0.5801	0.7068
MSaappa	NA	189	1317.08	-177.195	1.74296	3.06717	2	0	3.87529	0	1	0.3343	0.8708
MSaappaa	vpi2V	276	1317.08	-48.4156	1.28985	2.41315	0	3	2.81546	0	2
MSaappap	vpi3V	276	1317.08	-177.195	1.2635	2.39823	0	2	2.49472	0	2
MSaappp	NA	189	1341.26	-250.864	1.64838	2.66398	0	1	2.73546	0	1	0.0364	0.0866
MSaapppa	NA	266	1341.26	-250.864	1.62425	2.26285	2	1	2.77042	0	0	0.9802
MSaapppaa	mu_bod	351	1341.26	-250.864	0.849615	3.90801	0	1	1.62308	0	0
MSaapppap	mu_bod	351	1341.26	-250.864	0.955449	3.1632	0	1	1.31063	0	0
MSaapppp	NA	266	1341.26	-211.944	1.56879	2.70797	3	1	2.23505	0	0	0.9581
MSaappppa	mu_bod	400	1341.26	-211.944	NA	NA	0	0	NA	0	0
MSaappppp	mu_bod	400	1341.26	-211.944	NA	NA	1	0	NA	0	0
MSap	NA	85	-114	-493.562	2.32279	2.22279	0	0	2.99288	0	0	0.3804	0.1335
MSapa	NA	116	-99.303	-493.562	2.39025	2.48399	0	0	2.92574	0	0	0.2481	0.5333
MSapaa	NA	149	-30.475	-493.562	2.01638	2.58614	0	0	2.76705	0	0	0.0009	0.5395
MSapaaa	NA	189	-30.475	-325.04	1.35681	2.01479	0	0	3.7021	0	1	0.4667	0.0129
MSapaaaa	NA	239	-30.475	7151.11	1.60757	1.97488	0	0	3.49506	0	2	0.0583
MSapaaaad	GLRL	400	-30.475	7151.11	NA	NA	0	0	NA	0	0
MSapaaaav	GLRVL	400	-30.475	7151.11	NA	NA	0	0	NA	0	0
MSapaaap	mu_bod	239	-30.475	6458.52	1.55844	1.51031	0	0	2.73663	0	0
MSapaap	NA	189	-30.475	-431.486	1.45728	2.05308	0	0	3.63572	0	1	0.1553	0.3272
MSapaapa	death	261	-30.475	-224.449	2.03075	1.75464	0	0	2.97801	0	0
MSapaapp	M	261	-30.475	-341.191	2.05304	1.92004	0	0	3.2017	0	0
MSapap	NA	149	-61.05	-398.325	1.99726	2.63959	0	0	2.87012	0	0	0.0024	0.5201
MSapapa	NA	189	-61.05	-398.325	1.56927	1.71769	0	0	2.27425	0	0	0.1754	0.3657
MSapapaa	NA	239	-61.05	-398.325	1.72207	1.9748	0	0	2.99739	0	0
MSapapaaa	ccAL	400	-61.05	-398.325	NA	NA	0	0	NA	0	0
MSapapaap	ccPL	400	-61.05	-398.325	NA	NA	0	0	NA	0	0
MSapapap	mu_bod	239	-61.05	-196.301	1.4613	1.44183	0	0	2.11322	0	0
MSapapp	NA	189	-61.05	-398.325	1.70003	1.65077	0	0	2.69373	0	0	0.0952	0.6348
MSapappa	mu_bod	249	-26.7571	-398.325	1.83489	1.93016	0	0	2.22746	0	0
MSapappp	mu_bod	249	-13.7714	-398.325	1.80724	1.66117	0	0	1.94657	0	0
MSapp	NA	116	-114	-319.5	2.26351	2.43429	0	0	2.95209	0	0	0.8426	0.0143
MSappa	NA	150	-45.5652	-319.5	2.34014	2.7073	0	0	3.02945	0	0	0.6042	0.5964
MSappaa	NA	196	-43.1045	-319.5	1.5428	1.5439	0	0	2.02725	0	0	0.413	0.8352
MSappaaa	hmc	263	-43.1045	-319.5	1.81498	2.56966	0	0	1.69981	0	0
MSappaap	Z4	263	-43.1045	-319.5	1.82422	1.95305	0	0	2.54395	0	0
MSappap	NA	196	-45.5652	-248.805	1.47106	1.72527	0	0	2.1839	0	1	0.1242	0.3317
MSappapa	death	273	-45.5652	85.1034	2.24212	1.9383	0	0	1.56146	0	0
MSappapp	mu_bod	273	-45.5652	-248.805	1.41986	1.89601	0	0	2.2529	0	0
MSappp	NA	150	-71.66	-319.5	2.35304	2.31671	0	0	2.62817	0	0	0.3182	0.5651
MSapppa	NA	200	-71.66	-319.5	1.77	1.37641	0	0	2.08934	0	0	0.0174	0.7224
MSapppaa	mu_bod	260	-70.3333	-206.467	1.55841	1.68018	0	0	1.4243	0	0
MSapppap	mu_bod	260	-12.7833	-319.5	1.69421	1.88289	0	0	1.50681	0	0
MSapppp	NA	200	-46.7538	-319.5	1.90823	1.7706	0	0	2.17722	0	0	0.033	0.0614
MSappppa	mu_bod	265	6.54902	-319.5	1.92681	1.97676	0	0	1.72582	0	0
MSappppp	mu_bod	265	-46.7538	-319.5	1.82872	1.9438	0	0	2.07902	0	0
MSp	NA	62	-114	-484.174	2.01539	2.56119	0	0	2.48869	0	0	0.4378	0.0017
MSpa	NA	85	-114	-333.321	2.21129	2.75458	0	0	2.70272	0	0	0.3897	0.0978
MSpaa	NA	113	-80.6667	-292.576	2.47456	2.91711	0	0	2.16473	0	0	0.1526	0.009
MSpaaa	NA	146	63.8235	-292.576	2.04357	2.09248	0	0	1.82242	0	0	0.0757	0.2891
MSpaaaa	NA	180	76.1429	-292.576	1.66387	1.67093	0	0	1.90961	0	0	0.0015	0.0034
MSpaaaaa	NA	222	76.1429	-292.576	1.58129	1.75937	0	0	2.52087	0	0	0.6181
MSpaaaaaa	M4	320	76.1429	-292.576	1.65679	1.95935	0	0	1.71946	0	0
MSpaaaaap	death	320	76.1429	-202.294	1.62948	2.01816	0	0	1.57453	0	0
MSpaaaap	NA	222	76.1429	-292.576	1.49091	1.36413	0	0	1.96591	0	0	0.1107	0.0972
MSpaaaapa	m3DR	278	104.516	-292.576	1.55364	1.83374	0	0	1.63043	0	0
MSpaaaapp	m4DR	278	80.6111	-292.576	1.5282	1.79776	0	0	2.4037	0	0
MSpaaap	NA	180	63.8235	-292.576	1.56552	1.60186	0	0	1.77066	0	0	0.2275	0.0022
MSpaaapa	NA	225	63.8235	-292.576	1.56159	1.86281	0	0	2.1434	0	0	0.009	0.277
MSpaaapaa	I6	311	63.8235	-292.576	1.52624	2.04357	0	0	1.44902	0	0
MSpaaapap	M5	311	63.8235	-292.576	1.38066	2.12393	0	0	1.31966	0	0
MSpaaapp	NA	225	63.8235	-292.576	1.32409	1.75454	0	0	1.76971	1	1	0.4084	0.676
MSpaaappa	m5DR	281	63.8235	-292.576	1.57666	1.70397	0	0	1.43981	0	0
MSpaaappp	m6D	281	63.8235	-292.576	1.36107	1.6903	0	0	1.363	0	0
MSpaap	NA	146	33.5854	-292.576	2.24792	2.29469	0	0	2.07272	0	0	0.9584	0.0775
MSpaapa	NA	187	381.091	-292.576	1.64982	1.67177	0	0	2.00809	0	0	0.4023	0.0017
MSpaapaa	NA	231	724.591	-292.576	1.60654	1.58195	0	0	1.78229	1	0	0.0002	0.1898
MSpaapaaa	M1	319	724.591	-292.576	1.31487	2.21138	0	0	1.88591	0	0
MSpaapaap	death	319	724.591	-292.576	1.63062	2.20953	0	0	1.70981	0	0
MSpaapap	NA	231	853.7	-292.576	1.35712	1.45634	0	0	1.66563	0	0	0.0001	0.2127
MSpaapapa	mc3DR	291	853.7	-272.167	1.54567	1.66525	0	0	1.91504	0	0
MSpaapapp	vpi1	291	853.7	22.65	1.35692	1.94635	0	0	2.03318	0	0
MSpaapp	death	187	122.417	-84.6471	2.64298	3.27755	3	0	3.58593	1	0
MSpap	NA	113	-114	-333.321	2.46273	2.51271	0	0	2.84794	0	0	0.674	0.007
MSpapa	NA	146	373.559	-255.824	2.47471	2.50779	0	0	2.60021	0	0	0.0165	0.348
MSpapaa	NA	180	768.119	-216.238	1.52212	2.14389	0	0	2.96501	0	0	0.0512	0.1212
MSpapaaa	NA	222	768.119	-157.016	1.37666	2.34291	0	2	3.00931	0	1	0.3491	0.5897
MSpapaaaa	m4VR	283	768.119	-157.016	1.42654	1.76762	0	0	1.86005	0	0
MSpapaaap	m5VR	283	768.119	-99.1324	1.35324	1.84303	0	1	1.92497	0	0
MSpapaap	NA	222	768.119	-216.238	1.6023	2.09921	0	0	2.42368	0	0	0.7877	0.0013
MSpapaapa	NA	277	768.119	-216.238	1.52216	2.1919	0	0	1.41131	0	0	0.5264
MSpapaapaa	g1AR	400	768.119	-216.238	NA	NA	0	0	NA	0	0
MSpapaapap	death	400	768.119	-216.238	NA	NA	0	0	NA	0	0
MSpapaapp	m7VR	277	768.119	-216.238	1.28967	1.8925	0	1	1.39391	0	0
MSpapap	NA	180	827.392	-255.824	1.8087	2.18623	0	0	3.11889	0	0	0.917	0.2181
MSpapapa	NA	231	827.392	-215.062	1.62745	2.42205	0	1	3.84336	0	1	0.3154
MSpapapaa	g2R	343	827.392	-215.062	1.26389	2.14362	0	1	2.6894	0	0
MSpapapap	death	343	827.392	505	1.31586	2.33556	0	2	3.13034	0	1
MSpapapp	NA	231	827.392	-255.824	1.48562	2.24558	0	1	3.03535	0	2	0.9077	0.5744
MSpapappa	m6VR	295	827.392	-27.2679	1.44236	1.8373	0	0	2.18881	0	0
MSpapappp	vpi2DR	295	827.392	-255.824	1.29715	1.9758	0	0	1.25496	0	0
MSpapp	NA	146	557.698	-246.419	2.28173	2.09257	0	0	2.75293	0	0	0.1503	0.6364
MSpappa	NA	189	930.489	-167.289	1.99334	3.47517	0	1	4.69415	0	3	0.2849	0.0021
MSpappaa	mu_bod	279	930.489	-40.6667	1.65404	3.58858	0	2	5.94902	0	1
MSpappap	mu_bod	279	930.489	-167.289	1.45179	2.63841	0	2	3.74366	0	1
MSpappp	NA	189	1106.11	-204.081	1.72811	2.78448	0	1	3.37955	0	2	0.2375	0.8739
MSpapppa	NA	263	1106.11	-204.081	1.55001	2.08295	3	1	1.66773	0	0	0.0017
MSpapppaa	mu_bod	348	1106.11	-204.081	1.12821	1.75494	0	0	1.58644	0	0
MSpapppap	mu_bod	348	1106.11	-204.081	1.27791	2.21127	0	4	1.06676	0	0
MSpapppp	NA	263	1106.11	-163.456	1.69539	2.41285	0	1	1.69678	0	0	0.3628
MSpappppa	mu_bod	400	1106.11	-163.456	NA	NA	0	0	NA	0	0
MSpappppp	mu_bod	400	1106.11	-163.456	NA	NA	0	0	NA	0	0
MSpp	NA	85	-114	-219.29	2.25067	2.7732	0	0	3.02548	0	0	0.4674	0.0121
MSppa	NA	116	-114	-219.29	2.36469	2.31148	0	0	2.39729	0	0	0.1146	0.0413
MSppaa	NA	150	-114	-219.29	2.35402	2.5033	0	0	2.476	0	0	0.1098	0.0133
MSppaaa	NA	190	-70.7083	-219.29	1.78625	1.30593	0	0	2.0354	0	0	0.5634	0.0375
MSppaaaa	NA	238	-70.7083	4322.37	1.76089	1.50603	0	0	2.97928	0	0	0.133
MSppaaaad	GLRR	400	-70.7083	4322.37	NA	NA	0	0	NA	0	0
MSppaaaav	GLRVR	400	-70.7083	4322.37	NA	NA	0	0	NA	0	0
MSppaaap	mu_bod	238	-70.7083	3568.65	1.47218	1.57902	0	0	2.48563	0	0
MSppaap	NA	190	-114	-219.29	1.5897	1.47256	0	0	2.20774	0	1	0.5517	0.1539
MSppaapa	death	263	-62.8971	-174.811	2.19566	2.03339	0	0	2.19837	0	0
MSppaapp	mu_int_R	263	-114	-104.371	1.76241	1.92165	0	0	3.05538	0	1
MSppap	NA	150	-108.308	-219.29	2.1539	2.2925	0	0	2.24531	0	0	0.0232	0.1476
MSppapa	NA	189	-97.8163	-219.29	1.5947	1.50633	0	0	1.81369	0	0	0.8301	0.0063
MSppapaa	NA	238	-68.3846	-219.041	1.59689	1.3769	0	0	2.20891	0	0
MSppapaaa	ccAR	400	-68.3846	-219.041	NA	NA	0	0	NA	0	0
MSppapaap	ccPR	400	-68.3846	-219.041	NA	NA	0	0	NA	0	0
MSppapap	mu_bod	238	-97.8163	-215.463	1.52907	1.41936	0	0	1.5377	0	0
MSppapp	NA	189	-85.8475	-219.29	1.64092	1.66248	0	0	2.01989	0	0	0.3992	0.5498
MSppappa	mu_bod	248	-51.0946	-219.29	1.42907	1.77057	0	0	1.81365	0	0
MSppappp	mu_bod	248	-13.7162	-219.29	1.48267	1.88861	0	0	1.5068	0	0
MSppp	NA	116	-114	-219.29	2.25559	2.26601	0	0	3.21143	0	0	0.838	0.0049
MSpppa	NA	150	-114	-219.29	2.38335	2.76426	0	0	3.50533	0	0	0.0127	0.0202
MSpppaa	NA	194	-107.97	-219.29	1.60967	1.55309	0	0	1.93862	0	0	0.6894	0.199
MSpppaaa	death	261	-74.6786	-219.29	2.44143	2.23791	0	0	2.34697	0	0
MSpppaap	Z1	261	-107.97	-219.29	2.19115	1.78352	0	0	2.76146	0	0
MSpppap	NA	194	-114	-219.29	1.55487	1.68012	0	0	2.06641	0	0	0.1351	0.7004
MSpppapa	death	268	-45.6364	-91.0286	1.47471	2.27279	0	1	1.98036	0	1
MSpppapp	mu_bod	268	-97.3191	-72.5422	1.64159	1.74496	0	0	2.42757	0	1
MSpppp	NA	150	-114	-219.29	2.38518	2.81298	0	0	3.19404	0	0	0.2204	0.007
MSppppa	NA	200	-90.623	-219.29	1.75003	1.82269	0	0	2.04992	0	0	0.3475	0.781
MSppppaa	mu_bod	261	-90.623	-96.6277	1.55663	1.73518	0	0	2.18787	0	0
MSppppap	mu_bod	261	-30.1452	-219.29	1.38029	1.66936	0	0	1.34801	0	0
MSppppp	NA	200	-110.909	-219.29	1.80826	2.1178	0	0	2.01125	0	0	0.6005	0.9721
MSpppppa	mu_bod	266	-46.7407	-219.29	1.81754	1.6696	0	0	1.46041	0	0
MSpppppp	mu_bod	266	11.7963	-219.29	1.94748	2.05501	0	0	1.71919	0	0
P1	NA	3	NA	-542.2	2.31016	1.91194	0	0	4.85016	0	0
P2	NA	23	-7.92308	-542.2	2.66527	2.64129	0	0	3.30608	0	0	0.0202	0.6149
P3	NA	49	-7.92308	-542.2	2.87156	2.63164	0	0	2.35789	0	0	0.0081	0.5028
P4	NA	75	-7.92308	-542.2	2.83089	2.95535	0	0	3.30667	0	0	0.0218	0.7695
Z2	Z2	142	-7.92308	-334.878	2.27967	2.30757	0	0	2.31053	0	0
Z3	Z3	142	-7.92308	-251.838	2.20656	2.24349	0	0	2.43607	0	0
