# Supplementary material for: The Bicoid Class Homeodomain Factors ceh-36/OTX and unc-30/PITX Cooperate in C. elegans Embryonic Progenitor Cells to Regulate Robust Development
Source: PLoS Genet. 2015 Mar 4;11(3):e1005003. doi: 10.1371/journal.pgen.1005003 (PMC4349592; doi:10.1371/journal.pgen.1005003)
Supplement: S3 Table — (XLSX) [file pgen.1005003.s003.xlsx]

## Sheet: Sheet1
Cells	Names	Birth Times	Maximum ceh-36 expression (>250 considered expressing)	# Defective	Confirmation status
ABalpaapapa	mc1DL	263	282.807	7	Migration defect
ABalpapappp	SMBVL	302	4331.84	7	Migration defect
ABarappappp	SMBVR	301	3917.04	7	Migration defect
ABalpaapapp	m3L	263	259.593	6	Migration defect
ABalpapappa	death	302	4144.43	6	Migration defect
ABprpaapaaa	RIVR	301	651.41	6	Migration defect
ABprpaapaap	AVBR	301	651.41	6	Migration defect
ABalpappaap	I2L&death	292	600.127	4	Migration defect
MSaaapapp	m8	285	597.597	4	Migration defect
ABaraaapapa	mc1DR	274	359.75	4	Migration defect
ABarappappa	DB2	301	4027.65	4	Migration defect
ABaraapppp	NA	218	1910.25	3	Migration defect
ABalpapppaa	I1L	324	1744.23	3	Migration defect
ABalpapppap	death	324	1744.23	3	Migration defect
ABplpaapaaa	RIVL	300	760.3	3	Migration defect
ABplpaapaap	AVBL	300	760.3	3	Migration defect
ABplpppppaa	mu_int_L	313	2203.71	3	Migration defect
MSaappaa	vpi2V	276	1317.08	3	Migration defect
ABplppaapap	RIML	317	1973.48	2	Migration defect
ABalpappaaa	death	292	600.127	2	Migration defect
ABalpappapp	mc3V	273	2124.93	2	Migration defect
ABaraaaaaap	m1L	315	-74.6056	2	Migration defect
ABplpapapp	NA	221	3180.17	2	Migration defect
MSaaapapa	mc3DL	285	597.597	2	Migration defect
MSaapaaaa	m4VL	282	949.548	2	Migration defect
MSpappaa	mu_bod	279	930.489	2	Migration defect
MSpappap	mu_bod	279	930.489	2	Migration defect
MSpapppa	NA	263	1106.11	1	Migration defect
MSaaappp	vpi3D	259	1566.15	1	Migration defect
MSaapppa	NA	266	1341.26	1	Migration defect
ABarapappaa	I1R	328	960.276	1	Migration defect
ABplpppppap	mu_anal	313	2203.71	1	Migration defect
ABprpapappp	DA8	293	4458.03	1	Migration defect
ABprppppppp	hyp10	293	2808.93	1	Migration defect
MSaaappa	death	259	1159.91	1	Migration defect
MSaapaaap	m5VL	282	949.548	1	Migration defect
MSaapappp	vpi2DL	295	936.596	1	Migration defect
MSaapppaa	mu_bod	351	1341.26	1	Migration defect
MSaapppap	mu_bod	351	1341.26	1	Migration defect
MSpappp	NA	189	1106.11	1	Migration defect
MSpapppp	NA	263	1106.11	1	Migration defect
ABprppppaaa	PVPR	294	3925.35	2	Possible indirect position defect
ABprppppaap	rect_VR	294	3925.35	2	Possible indirect position defect
ABarapaappp	MCR	278	1057.85	2	Possible indirect position defect
Cppaap	NA	244	-7.92308	1	Possible indirect position defect
ABarapaapp	NA	219	688.288	1	Possible indirect position defect
ABalpapapap	NA	290	1774.31	1	Possible indirect position defect
Cppaaa	NA	244	-7.92308	1	Possible indirect position defect
Cppaapp	mu_bod	337	-7.92308	1	Possible indirect position defect
MSaappp	NA	189	1341.26	1	Possible indirect position defect
