# Supplementary material for: The Bicoid Class Homeodomain Factors ceh-36/OTX and unc-30/PITX Cooperate in C. elegans Embryonic Progenitor Cells to Regulate Robust Development
Source: PLoS Genet. 2015 Mar 4;11(3):e1005003. doi: 10.1371/journal.pgen.1005003 (PMC4349592; doi:10.1371/journal.pgen.1005003)
Supplement: S5 Table — (XLSX) [file pgen.1005003.s005.xlsx]

## Sheet: Sheet1
Embryo Name	Class	Strain	Genotype
20110316_mir-1_L3	wild-type	JIM78	VL366(pmir-1)xRW10226
20110316_mir-1_L2	wild-type	JIM78	VL366(pmir-1)xRW10226
20110203_RW10890_pal-1_L4	wild-type	RW10890	wgIs95(pal-1::TY1 EGFP 3xFLAG (P000006_G02); unc-119(+));unc-119(ed3);stIs10116;itIs37
20110125_RW10890_pal-1_L3	wild-type	RW10890	wgIs95(pal-1::TY1 EGFP 3xFLAG (P000006_G02); unc-119(+));unc-119(ed3);stIs10116;itIs37
20110125_RW10890_pal-1_L4	wild-type	RW10890	wgIs95(pal-1::TY1 EGFP 3xFLAG (P000006_G02); unc-119(+));unc-119(ed3);stIs10116;itIs37
20101213_RW10889_pal-1_L2	wild-type	RW10890	wgIs95(pal-1::TY1 EGFP 3xFLAG (P000006_G02); unc-119(+));unc-119(ed3);stIs10116;itIs37
20101213_RW10889_pal-1_L3	wild-type	RW10890	wgIs95(pal-1::TY1 EGFP 3xFLAG (P000006_G02); unc-119(+));unc-119(ed3);stIs10116;itIs37
20110209_UP2051_mls-2_L1	wild-type	UP2081	itIs37;stIs10116; isIs55
20110209_UP2051_mls-2_L2	wild-type	UP2081	itIs37;stIs10116; isIs55
20110209_UP2051_mls-2_L3	wild-type	UP2081	itIs37;stIs10116; isIs55
20110225_NX68_L3	wild-type	NX68	ULP-2::GFP rol-6; His-72:: h1Cherry, pie-1::H2BCherry
20110408_RW10425_pha-4_L2	wild-type	RW10425	pha-4::TGF (3E3)
20110927_RW11144_L4	wild-type	RW11144	wgIs76(unc-130::TY1 EGFP 3xFLAG(P000007_E01); unc-119(+));unc-119(ed3)
20110929_ceh-43_L1	wild-type	RW10345	ceh-43::H1-Wcherry
20110726_RW10713_L1	wild-type	RW10713	ttx-3::TGF (8G1)
20110731_RW10434_L1	wild-type	RW10434	cnd-1::TGF (3C3)
20111116_RW10226_L4	wild-type	RW10226	His-72:: h1Cherry, pie-1::H2BCherry (May be heterozygous for late RFP - T.W. Oct. 2010)
20110916_ceh-36_L1	wild-type	RW10598	ceh-36::H1-Wcherry
20120426_JIM122_L2	wild-type	JIM122	ceh-26::GFP; jim113mCherry
20120612_JIM127_L4	wild-type	JIM127	F21D5.9::H1-Wcherry; H3::H3-GFP-H3 UTR
20120331_RW10871_L4	wild-type	RW10871	ceh-6::TGF (9H1)
20120807_mir-57_L4	wild-type	RW10048	mir-57::Wcherry x his-72::GFP
20120818_JIM136_L2	ceh-36(-)	JIM136	ceh-36(ok795); ujIs113
20120818_JIM136_L4	ceh-36(-)	JIM136	ceh-36(ok795); ujIs113
20120903_JIM136_L2	ceh-36(-)	JIM136	ceh-36(ok795); ujIs113
20120903_JIM136_L4	ceh-36(-)	JIM136	ceh-36(ok795); ujIs113
20120917_JIM136_L1	ceh-36(-)	JIM136	ceh-36(ok795); ujIs113
20120917_JIM136_L2	ceh-36(-)	JIM136	ceh-36(ok795); ujIs113
20120917_JIM136_L3	ceh-36(-)	JIM136	ceh-36(ok795); ujIs113
20120917_JIM136_L4	ceh-36(-)	JIM136	ceh-36(ok795); ujIs113
20130326_JIM190_L2	ceh-36(-)	JIM136	ceh-36(ok795); ujIs113
20120714_JIM136_L3	ceh-36(-), ex(CEH-36::GFP)	JIM136	ceh-36(ok795); ujEx130[ceh-36::gfp; Exmyo-2::mCherry; Exmyo-3::mCherry]; ujIs113
20120713_JIM136_L2	ceh-36(-), ex(CEH-36::GFP)	JIM136	ceh-36(ok795); ujEx130[ceh-36::gfp; Exmyo-2::mCherry; Exmyo-3::mCherry]; ujIs113
20120707_JIM136_L1	ceh-36(-), ex(CEH-36::GFP)	JIM136	ceh-36(ok795); ujEx130[ceh-36::gfp; Exmyo-2::mCherry; Exmyo-3::mCherry]; ujIs113
20130717_JIM220_L3	ceh-36(-);unc-30(-)	JIM220	ujIs113; unc-30(ok613); ceh-36(ok795)
20130716_JIM220_L2	ceh-36(-);unc-30(-)	JIM220	ujIs113; unc-30(ok613); ceh-36(ok795)
20130704_JIM220_L2	ceh-36(-);unc-30(-)	JIM220	ujIs113; unc-30(ok613); ceh-36(ok795)
20130702_JIM220_L3	ceh-36(-);unc-30(-)	JIM220	ujIs113; unc-30(ok613); ceh-36(ok795)
20130704_JIM220_L1	ceh-36(-);unc-30(-)	JIM220	ujIs113; unc-30(ok613); ceh-36(ok795)
20130625_JIM220_L4	ceh-36(-);unc-30(-)	JIM220	ujIs113; unc-30(ok613); ceh-36(ok795)
20130702_JIM220_L2	ceh-36(-);unc-30(-), ex(CEH-36::GFP)	JIM220	ujIs113; unc-30(ok613); ceh-36(ok795); ujEx173[ceh-36::gfp]
20130704_JIM220_L4	ceh-36(-);unc-30(-), ex(CEH-36::GFP)	JIM220	ujIs113; unc-30(ok613); ceh-36(ok795); ujEx173[ceh-36::gfp]
20130702_JIM220_L1	ceh-36(-);unc-30(-), ex(CEH-36::GFP)	JIM220	ujIs113; unc-30(ok613); ceh-36(ok795); ujEx173[ceh-36::gfp]
